# Supplementary material for: Does metabolism constrain bird and mammal ranges and predict shifts in response to climate change?
Source: Ecol Evol. 2018 Dec 10;8(24):12375–85. doi: 10.1002/ece3.4537 (PMC6308872; doi:10.1002/ece3.4537)
Supplement: Supplementary file 2 [file ECE3-8-12375-s002.xlsx]

## Sheet: Sheet1
Name	Description	Source
Species	species
Order	order
Spec.syn	species name synonym
gen_spec	Genus_species
Taxa	Bird or Mammal
Mass_g	mass in g	See source field
Tb	body temperature in °C	See source field
Tlc	lower critical temperature in °C	See source field
Tuc	upper critical temperature in °C	See source field
BMR_mlO2_h	basal metabolic rate in ml 02 h-1	From Fristoe et al. 2015 PNAS, McNab 2008 and 2009 Comp. Biochem. Physiol. A. Mol. Integr. Physiol.
CMIN_mlO2_hC	conductance in ml 02 h-1 °C-1	Calculated as C=|(0-BMR)/(Tb-Tlc)|
BMR_W	basal metabolic rate in watts	From Fristoe et al. 2015 PNAS, McNab 2008 and 2009 Comp. Biochem. Physiol. A. Mol. Integr. Physiol.
Source	Source of physiological data: Khaliqetal= Khaliq et al. 2014 Proc. R. Soc. B Biol. Sci. , ReikGeiser= Reik and Geiser 2013 Biol. Rev., Bozinovic= Bozinovic et al. 2014 Evol. Ecol. Res., Canterbury= Canterbury 2002 Ecology
diet	Diet category: PlantSeed, Omnivore, Invertebrate, VertFishScav, FruitNect	From Wilman et al. 2014 Ecology
Nocturnal	1 for nocturnal activity, 0 for no nocturnal activity	From Wilman et al. 2014 Ecology
torpor	1 for use of torpor or hibernation, 0 for no use.	From McNab 2008 and 2009 Comp. Biochem. Physiol. A. Mol. Integr. Physiol.
Nconstrained	1 if northern range limit is constrained by island or continental boundary, 0 otherwise	Derived using IUCN and BirdLife range maps
Sconstrained	1 if southern range limit is constrained by island or continental boundary, 0 otherwise	Derived using IUCN and BirdLife range maps
Tmin	minimum range boundary temperature in °C	Derived using WoldClim BIO6
Tmedian.min	median of minimum temperature across range boundary in °C	Derived using WoldClim BIO6
T5q.min	5th quantile of minimum temperature across range boundary in °C	Derived using WoldClim BIO6
T10q.min	10th quantile of minimum temperature across range boundary in °C	Derived using WoldClim BIO6
Tsd.min	standard deviation of minimum temperature across range boundary in °C	Derived using WoldClim BIO6
Tmad.min	median absolute deviation of minimum temperature across range boundary in °C	Derived using WoldClim BIO6
Tmax	maximum range boundary temperature in °C	Derived using WoldClim BIO5
Tmedian.max	median of maximum temperature across range boundary in °C	Derived using WoldClim BIO5
T5q.max	5th quantile of maximum temperature across range boundary in °C	Derived using WoldClim BIO5
T10q.max	10th quantile of maximum temperature across range boundary in °C	Derived using WoldClim BIO5
Tsd.max	standard deviation of maximum temperature across range boundary in °C	Derived using WoldClim BIO5
Tmad.max	median absolute deviation of maximum temperature across range boundary in °C	Derived using WoldClim BIO5
UpperLat	northern extent of species distribution (°)	Derived using IUCN and BirdLife range maps
LowerLat	southern extent of species distribution (°)	Derived using IUCN and BirdLife range maps
ShapeName	IUCN range map shapefile name	Derived using IUCN and BirdLife range maps
Area	area of species range in pixels	Derived using IUCN and BirdLife range maps
CollectionLon	Longitude at which animals were collected (°)	Source cited in data compilations indicated in Source column
CollectionLat	Latitude at which animals were collected (°)	Source cited in data compilations indicated in Source column
Phase	Phase during which Tlc measurements were taken, resting or active	Source cited in data compilations indicated in Source column
capture_quality	Indicates origin of measured animals, trapped or captive	Source cited in data compilations indicated in Source column
PostabsorptiveState	State when Tlc measurements were taken, postabsorptive or notpostabsorptive	Source cited in data compilations indicated in Source column
