# Supplementary material for: Does metabolism constrain bird and mammal ranges and predict shifts in response to climate change?
Source: Ecol Evol. 2018 Dec 10;8(24):12375–85. doi: 10.1002/ece3.4537 (PMC6308872; doi:10.1002/ece3.4537)
Supplement: Supplementary file 3 [file ECE3-8-12375-s003.csv]

Species	Order	Spec.syn	gen_spec	Taxa	Mass_g	Tb	Tlc	Tuc	BMR_mlO2_h	CMIN_mlO2_hC	BMR_W	Source	diet	Nocturnal	torpor	Nconstrained	Sconstrained	Tmin	Tmedian.min	T5q.min	T10q.min	Tsd.min	Tmad.min	Tmax	Tmedian.max	T5q.max	T10q.max	Tsd.max	Tmad.max	UpperLat	LowerLat	ShapeName	Area	CollectionLon	CollectionLat	Phase	capture_quality	PostabsorptiveState
Colius colius	Coliiformes	Colius colius	Colius_colius	Bird	40.2	37	29	35	30.6	3.83	0.177777778	KhaliqHof	FruiNect	0	1	0	1	0.9	4.9	1.1	1.92	2.937960775	2.81694	35.5	32.9	35	34.8	2.589340411	1.77912	-17.11401367	-34.83978272	Colius_colius_22683788	213	22.16	-33.07	rest	trapped	postabsorptive
Colius striatus	Coliiformes	Colius striatus	Colius_striatus	Bird	51	39	25	38	40.6	2.9	0.236111111	KhaliqHof	FruiNect	0	1	0	1	5.6	12.45	6.9	7.4	5.331867145	6.6717	41.4	37.4	41.1	40.1	1.974556186	2.07564	16.89471436	-34.83978272	Colius_striatus_22683776	458	30	-29.3	rest	captive	postabsorptive
Urocolius macrourus	Coliiformes	Urocolius macrourus	Urocolius_macrourus	Bird	51.3	40.6	29	33	38.5	3.32	0.238888889	KhaliqHof	FruiNect	0	1	0	0	6.8	13.9	9.3	10.2	3.110513453	2.07564	43.6	40.85	42.4	42	2.437538218	1.40847	20.6071167	-8.775878906	Urocolius_macrourus_22683792	798	NA	NA	NA	captive	NA
Columba livia	Columbiformes	Columba livia	Columba_livia	Bird	467	41.6	23	36.5	247.6	13.31	1.658333333	KhaliqHof	PlantSeed	0	0	0	0	-38.8	-15.1	-28.7	-27	15.9841511	16.60512	43.4	34.3	41.7	40.7	6.928790414	7.413	65.45892334	-46.62738037	Columba_livia_22690066	2117	-78.56	35.65	rest	trapped	notpostabsorptive
Columbina inca	Columbiformes	Columbina inca	Columbina_inca	Bird	41.5	40.2	32	35	44.9	5.48	0.261111111	KhaliqHof	PlantSeed	0	0	0	0	-11.3	-1.8	-9.2	-7.9	9.468682288	6.37518	42.6	35.1	37.8	37.5	1.841270009	1.77912	36.85809326	8.709472656	Columbina_inca_22690762	382	-110.55	32.13	rest	trapped	NA
Geopelia cuneata	Columbiformes	Geopelia cuneata	Geopelia_cuneata	Bird	39	39	34	45	45.9	9.18	0.266666667	KhaliqHof	PlantSeed	0	1	1	0	-0.5	4.7	0.4	1.8	2.018523102	1.4826	38.5	34.3	37.96	37.4	2.026331546	2.37216	-10.69342041	-36.57879639	Geopelia_cuneata_22690705	469	NA	NA	NA	captive	NA
Geophaps plumifera	Columbiformes	Geophaps plumifera	Geophaps_plumifera	Bird	89	40.5	33	39	72.7	9.69	0.422222222	KhaliqHof	PlantSeed	0	0	1	0	3.6	5.9	3.9	4	2.795288141	1.92738	40	37.7	39.7	39.5	1.31687762	1.63086	-13.85435642	-28.14720968	Geophaps_plumifera_22725173	265	118	-21.4	rest	trapped	NA
Leucosarcia melanoleuca	Columbiformes	Leucosarcia melanoleuca	Leucosarcia_melanoleuca	Bird	468	40.7	24	36	287.8	17.23	1.672222222	KhaliqHof	Omnivore	0	0	0	1	3.9	6.2	4.14	4.44	1.202143994	1.33434	33.9	30.3	31.4	31.3	1.491445079	0.88956	-20.06359863	-39.13891602	Leucosarcia_melanoleuca_22690727	105	NA	NA	rest	captive	postabsorptive
Phoeniculus purpureus	Coraciiformes	Phoeniculus purpureus	Phoeniculus_purpureus	Bird	72.19	39.3	23.1	35	113.8	7.02	0.347222222	KhaliqHof	Invertebrate	0	0	0	0	7.7	14.2	9.475	11.75	2.351219283	1.4826	42.2	40.7	42	41.9	2.296989113	1.18608	17.37768555	-34.21447754	Phoeniculus_purpureus_22682667	716	30.23	-29.37	rest	trapped	postabsorptive
Guira guira	Cuculiformes	Guira guira	Guira_guira	Bird	140	40	27	33	185.9	14.3	NA	KhaliqHof	VertFishScav	0	NA	0	0	NA	NA	NA	NA	NA	NA	NA	NA	NA	NA	NA	NA	NA	NA	NA	NA	NA	NA	NA	NA	NA
Daptrius ater	Falconiformes	Daptrius ater	Daptrius_ater	Bird	362	39.1	19.5	35	206.5	10.54	1.2	KhaliqHof	VertFishScav	0	0	0	0	-4.7	13.7	4.93	7.53	4.927565753	3.11346	36.1	32.3	34.935	34.3	2.321917895	1.33434	10.26251221	-17.57897949	Daptrius_ater_22696226	414	NA	NA	rest	captive	postabsorptive
Falco rupicoloides	Falconiformes	Falco rupicoloides	Falco_rupicoloides	Bird	214	40	15	33	247.5	9.9	NA	KhaliqHof	Invertebrate	0	NA	0	1	-3.4	8.1	-1.2	-0.3	5.55440214	7.11648	42.2	33.35	41.2	40.85	4.248170948	3.03933	17.13867188	-34.00628662	Falco_rupicoloides_22696398	356	30	-29.3	rest	captive	postabsorptive
Leipoa ocellata	Galliformes	Leipoa ocellata	Leipoa_ocellata	Bird	1390	39.7	22	37	691.2	39.05	NA	KhaliqHof	PlantSeed	0	NA	0	1	1.1	4.7	3	3.4	1.420285845	1.03782	38.8	33.8	37.7	37.4	2.778123556	3.11346	-25.51629639	-37.03991699	Leipoa_ocellata_22678646	391	138.36	-34.55	active	trapped	postabsorptive
Callipepla gambelii	Galliformes	Callipepla gambelii	Callipepla_gambelii	Bird	125.5	40	34	42	130	21.67	0.755555556	KhaliqHof	PlantSeed	0	0	0	0	-20.4	-10.3	-15.23	-14.82	5.281548183	6.6717	45.4	37.1	40.14	39.5	1.916289912	1.18608	45.43829346	24.57928467	Callipepla_gambelii_22679609	159	120	37	rest	trapped	postabsorptive
Alectoris chukar	Galliformes	Alectoris chukar	Alectoris_chukar	Bird	475	40.7	24	39	337.5	20.21	1.961111111	KhaliqHof	PlantSeed	0	0	0	0	-36.9	-12.9	-31.4	-28.2	10.10381798	11.56428	46.7	31.9	43.3	41.7	7.056656904	6.37518	54.57312012	-45.57128906	Alectoris_chukar_22678691	1471	34.51	35.47	rest	trapped	postabsorptive
Coturnix chinensis	Galliformes	Synoicus chinensis	Coturnix_chinensis	Bird	44.9	39	27	35	63.1	5.26	0.366666667	KhaliqHof	PlantSeed	0	0	0	1	-11.9	9.9	0.1	0.9	8.87834541	13.04688	41.4	32.1	38.45	37.6	3.993692054	2.07564	28.96163349	-39.24136011	Synoicus_chinensis_22678979	971	NA	NA	NA	NA	NA
Coturnix pectoralis	Galliformes	Coturnix pectoralis	Coturnix_pectoralis	Bird	95.8	41.6	27	35	109.5	7.5	0.636111111	KhaliqHof	PlantSeed	0	0	0	1	-1.5	6.6	4.82	5.5	1.592566335	1.33434	39.6	37.1	39.4	38.6	2.970383618	1.92738	-14.85571289	-42.87762451	Coturnix_pectoralis_22678952	485	139.02	-35.17	rest	trapped	postabsorptive
Lagopus leucura	Galliformes	Lagopus leucura	Lagopus_leucura	Bird	326	39.9	6	38	406.3	11.99	NA	KhaliqHof	PlantSeed	0	NA	0	0	-35.1	-29.3	-34.3	-33.8	7.212138074	6.6717	33.2	18.7	26	22.8	3.775583434	3.55824	67.72052002	35.06530762	Lagopus_leucura_22679473	581	-113.43	48.41	rest	trapped	postabsorptive
Syrmaticus humiae	Galliformes	Syrmaticus humiae	Syrmaticus_humiae	Bird	398.83	40.36	23	29.2	773.9	48.8	NA	KhaliqHof	PlantSeed	0	NA	0	0	-7.4	2.7	-2.51	-1.4	4.079340649	3.55824	35.2	29.3	34.57	33.4	2.952452609	3.26172	27.44873047	19.14172363	Syrmaticus_humiae_22679330	167	110.19	25.15	active	trapped	postabsorptive
Syrmaticus ellioti	Galliformes	Syrmaticus ellioti	Syrmaticus_ellioti	Bird	388.25	40.47	24.5	31.6	504.8	28.9	NA	KhaliqHof	PlantSeed	0	NA	0	0	-1.2	0.6	-0.695	-0.59	1.066029543	1.03782	34.5	32.3	34	33.59	1.330010813	1.03782	31.31231689	24.31152344	Syrmaticus_ellioti_22679325	162	110.19	25.15	active	trapped	postabsorptive
Aramides cajanea	Gruiformes	Aramides cajaneus	Aramides_cajanea	Bird	374.3	40.2	30	38	265.3	26.01	1.541666667	KhaliqHof	Omnivore	0	0	0	0	-2.6	14.4	4.9	6.6	5.274977284	6.81996	35.7	32.4	34.9	34.3	1.584994704	1.33434	23.1217041	-35.25128174	Aramides_cajaneus_22692570	766	NA	NA	NA	NA	NA
Gallinula ventralis	Gruiformes	Tribonyx ventralis	Gallinula_ventralis	Bird	309.2	39.7	20	40	277.7	14.1	1.613888889	KhaliqHof	PlantSeed	0	0	0	1	-3.4	6.9	2.34	4.04	2.352635075	1.63086	40.5	37.4	39.48	38.76	2.711759409	1.63086	-14.76098633	-38.90991211	Tribonyx_ventralis_22692893	485	NA	NA	NA	NA	NA
Porphyrio porphyrio	Gruiformes	Porphyrio porphyrio	Porphyrio_porphyrio	Bird	919.3	39.6	14	38	636.2	24.85	3.697222222	KhaliqHof	PlantSeed	0	0	0	1	-21.1	12.2	-9.48	-3	10.53874914	13.49166	43	31.8	39.9	38.9	5.624295315	5.33736	47.50848389	-46.67529297	Porphyrio_porphyrio_22692792	2229	174.53	-40.54	rest	NA	postabsorptive
Eremalauda dunni	Passeriformes	Eremalauda dunni	Eremalauda_dunni	Bird	20.6	40	31.5	41	47.8	5.62	0.277777778	KhaliqHof	PlantSeed	0	0	0	0	0.1	11.1	1.8	3.72	3.720962205	2.52042	47.3	40.4	46.4	45.4	3.148380433	2.2239	33.74951172	12.31152344	Eremalauda_dunni_22717376	663	41.5	22.15	rest	trapped	postabsorptive
Cardinalis cardinalis	Passeriformes	Cardinalis cardinalis	Cardinalis_cardinalis	Bird	41	38.9	29	42.6	86.5	8.74	0.502777778	KhaliqHof	PlantSeed	0	0	0	0	-21.7	-13.1	-20.5	-19.3	9.085959373	6.6717	42.3	32.1	37.3	36.18	4.03184861	3.7065	47.33752441	15.64569092	Cardinalis_cardinalis_22723819	643	-110.58	32	rest	trapped	postabsorptive
Cardinalis sinuatus	Passeriformes	Cardinalis sinuatus	Cardinalis_sinuatus	Bird	32	38.7	30	42.8	67.4	7.75	0.391666667	KhaliqHof	PlantSeed	0	0	0	0	-11	-4.05	-8.74	-7.74	4.90474481	4.37367	40.6	33.6	35.935	35.67	2.647653965	1.92738	34.88250732	20.30108643	Cardinalis_sinuatus_22723825	214	-110.58	32	rest	trapped	postabsorptive
Coereba flaveola	Passeriformes	Coereba flaveola	Coereba_flaveola	Bird	10	40.7	25	35	36.8	2.34	0.213888889	KhaliqHof	FruiNect	0	0	0	0	6.2	14.8	8.025	9.65	3.290255971	2.81694	35.7	32.2	34.9	34.1	1.296168664	0.88956	27.2321167	-33.00500488	Coereba_flaveola_22722080	746	-65.45	18.19	rest	trapped	postabsorptive
Aphelocoma coerulescens	Passeriformes	Aphelocoma coerulescens	Aphelocoma_coerulescens	Bird	78.72	41.5	12.4	24	165.4	5.68	NA	KhaliqHof	Omnivore	0	NA	0	1	5.6	6.85	5.7	5.7	2.241546471	1.55673	33.3	32.85	33.115	33.1	0.479575737	0.37065	30.50512695	25.49291992	Aphelocoma_coerulescens_22705629	38	-117.37	33.42	rest	trapped	postabsorptive
Pica nuttalli	Passeriformes	Pica nuttalli	Pica_nuttalli	Bird	151.9	39.4	13.5	33.5	252.4	9.75	1.466666667	KhaliqHof	Omnivore	0	0	0	0	-10.1	-2.9	-7.66	-6.52	3.197198066	4.29954	36.8	30	36.26	33.78	4.956129014	4.4478	40.88592529	34.39672852	Pica_nuttalli_22705874	53	-121.26	38.33	rest	trapped	postabsorptive
Pica pica	Passeriformes	Pica pica	Pica_pica	Bird	158.9	39.5	21	32.5	206	11.14	1.197222222	KhaliqHof	VertFishScav	0	0	0	0	-45.9	-27.9	-40.445	-38.89	12.52545617	9.48864	46.1	30.3	42.145	38.78	9.175956454	7.26474	71.18811035	14.9744873	Pica_pica_22705865	3172	-112.26	42.52	rest	trapped	postabsorptive
Amadina fasciata	Passeriformes	Amadina fasciata	Amadina_fasciata	Bird	17.2	43.1	31	38	36.8	3.04	0.213888889	KhaliqHof	PlantSeed	0	0	0	0	-5.6	14.5	1.4	4.01	5.48012165	3.26172	43.1	40.4	42.4	42.1	2.838615332	1.92738	21.65130615	-30.60699463	Amadina_fasciata_22719927	762	28.43	-20.7	rest	captive	NA
Erythrura gouldiae	Passeriformes	Erythrura gouldiae	Erythrura_gouldiae	Bird	15.5	42.1	31.7	38	37.4	3.6	NA	KhaliqHof	PlantSeed	0	NA	1	0	11.3	13.6	11.8	12.03	0.922862927	0.96369	39.3	37.6	38.97	38.8	0.782228176	0.88956	-12.4486084	-18.37597656	Erythrura_gouldiae_22719744	114	NA	NA	active	captive	NA
Estrilda melpoda	Passeriformes	Estrilda melpoda	Estrilda_melpoda	Bird	7.5	43	35	43	22.5	2.81	0.130555556	KhaliqHof	PlantSeed	0	0	0	0	9.5	15.9	12.3	13.13	2.256366129	2.81694	42.3	37.1	40.785	39.9	3.885277294	3.40998	32.3939209	-11.53308106	Estrilda_melpoda_22719558	624	NA	NA	NA	captive	NA
Carpodacus mexicanus	Passeriformes	Carpodacus mexicanus	Carpodacus_mexicanus	Bird	20.4	39	25	33	53.5	3.15	0.311111111	KhaliqHof	PlantSeed	0	0	0	0	-19.7	-14.2	-18.3	-18	3.98668816	4.00302	37.5	31.5	35.55	34.4	4.736606404	4.00302	50.65167236	16.78808594	Carpodacus_mexicanus_22720563	771	-117.21	33.52	rest	trapped	notpostabsorptive
Lanius collaris	Passeriformes	Lanius collaris	Lanius_collaris	Bird	43.8	40	25	35	32	2.13	NA	KhaliqHof	Invertebrate	0	NA	0	1	5.6	13.25	7.2	7.7	5.688165038	8.08017	41.4	33.4	38.6	37.7	2.716712583	2.66868	16.70690918	-34.83978272	Lanius_collaris_22705074	626	30.59	-29.53	rest	trapped	postabsorptive
Malurus cyaneus	Passeriformes	Malurus cyaneus	Malurus_cyaneus	Bird	8.2	41	26	35	24.9	1.66	NA	KhaliqHof	Invertebrate	0	NA	0	1	1.9	5.1	3.3	3.6	2.806954327	2.07564	34.9	32.4	34.5	33.7	1.594555989	1.4826	-22.76428223	-43.61572266	Malurus_cyaneus_22703736	221	145	-37.48	rest	trapped	postabsorptive
Manacus vitellinus	Passeriformes	Manacus vitellinus	Manacus_vitellinus	Bird	15.5	37.9	26	32	40.2	3.38	0.233333333	KhaliqHof	FruiNect	0	1	0	0	13.1	20.3	15.24	17.01	2.239660733	2.07564	34.5	30.6	33.895	32.89	1.213369769	0.7413	9.637512207	2.365112305	Manacus_vitellinus_22701109	88	-79.8	9	rest	trapped	postabsorptive
Eremiornis carteri	Passeriformes	Eremiornis carteri	Eremiornis_carteri	Bird	12.3	39.1	30	39	34.1	3.75	NA	KhaliqHof	Invertebrate	0	NA	0	0	2.1	7	3.1	3.9	1.879462633	1.4826	41.2	38.5	40.79	40.2	1.502063319	1.4826	-16.85070801	-26.78277588	Eremiornis_carteri_22715517	403	115.4	-20.79	rest	trapped	postabsorptive
Anthreptes collaris	Passeriformes	Anthreptes collaris	Anthreptes_collaris	Bird	8.3	38.5	25	28	29.2	2.16	NA	KhaliqHof	Invertebrate	0	NA	0	1	7.3	16.2	10.24	11.5	3.135523566	2.66868	40.6	34.8	38.06	37.32	2.715278705	2.2239	14.86712647	-34.21447754	Anthreptes_collaris_22717668	749	30.2	0.15	rest	trapped	NA
Nectarinia bifasciata	Passeriformes	Cinnyris bifasciatus	Nectarinia_bifasciata	Bird	6.2	39	24	27	15.8	1.05	NA	KhaliqHof	Omnivore	0	NA	0	0	NA	NA	NA	NA	NA	NA	NA	NA	NA	NA	NA	NA	NA	NA	NA	NA	NA	NA	NA	NA	NA
Nectarinia cuprea	Passeriformes	Nectarinia cuprea	Nectarinia_cuprea	Bird	7.1	41	31	35	25.4	2.54	NA	KhaliqHof	FruiNect	0	NA	0	0	NA	NA	NA	NA	NA	NA	NA	NA	NA	NA	NA	NA	NA	NA	NA	NA	NA	NA	NA	NA	NA
Nectarinia kilimensis	Passeriformes	Nectarinia kilimensis	Nectarinia_kilimensis	Bird	16.2	40	25	32	44.9	2.99	0.261111111	KhaliqHof	Omnivore	0	0	0	0	6.6	11.7	6.9	7	3.328394273	4.22541	33.8	29.9	33.2	32.15	2.584024215	1.92738	2.389282227	-20.44897461	Nectarinia_kilimensis_22717970	156	30.2	0.15	rest	trapped	NA
Nectarinia senegalensis	Passeriformes	Chalcomitra senegalensis	Nectarinia_senegalensis	Bird	13.7	40	30	35	41.1	4.11	NA	KhaliqHof	Omnivore	0	NA	0	0	NA	NA	NA	NA	NA	NA	NA	NA	NA	NA	NA	NA	NA	NA	NA	NA	NA	NA	NA	NA	NA
Nectarinia tacazze	Passeriformes	Nectarinia tacazze	Nectarinia_tacazze	Bird	13.5	41.4	25	31	42.1	2.57	0.244444444	KhaliqHof	Omnivore	0	1	0	0	NA	NA	NA	NA	NA	NA	NA	NA	NA	NA	NA	NA	NA	NA	NA	NA	NA	NA	NA	NA	NA
Passer domesticus	Passeriformes	Passer domesticus	Passer_domesticus	Bird	23	38.6	20	35	63.1	3.39	0.366666667	KhaliqHof	PlantSeed	0	0	0	0	-55.5	-24	-44.9	-42.3	19.95866653	17.64294	47.1	29.4	42.9	38.1	7.344559999	6.96822	71.18811035	-55.97680664	Passer_domesticus_22718174	3453	-89.23	42.45	active	trapped	postabsorptive
Pipra mentalis	Passeriformes	Ceratopipra mentalis	Pipra_mentalis	Bird	12.3	37.9	26	32	33.5	2.82	0.194444444	KhaliqHof	FruiNect	0	1	0	0	NA	NA	NA	NA	NA	NA	NA	NA	NA	NA	NA	NA	NA	NA	NA	NA	NA	NA	NA	NA	NA
Onychognathus morio	Passeriformes	Onychognathus morio	Onychognathus_morio	Bird	128	39.1	15	30	221.3	9.18	NA	KhaliqHof	Omnivore	0	NA	0	1	-1.9	13.9	5.7	8	3.770351937	1.92738	42.4	38.1	41.8	41.5	3.812499679	3.7065	17.45269775	-34.83978272	Onychognathus_morio_22710610	658	30.48	-29.44	rest	trapped	postabsorptive
Onychognathus tristramii	Passeriformes	Onychognathus tristramii	Onychognathus_tristramii	Bird	123	40.6	21.5	36.5	196	10.26	NA	KhaliqHof	FruiNect	0	NA	0	0	1.1	9.8	2.98	3.56	3.350040665	3.26172	43.6	36.3	40.5	40.3	3.340168449	4.4478	33.06768799	13.34887695	Onychognathus_tristramii_22710604	277	34.47	32.4	rest	trapped	postabsorptive
Acridotheres cristatellus	Passeriformes	Acridotheres cristatellus	Acridotheres_cristatellus	Bird	117.7	41.4	25	32.5	119.5	7.29	1.2092	KhaliqHof	Omnivore	0	NA	0	1	-18.8	-4.7	-16.06	-13.56	8.384703207	4.4478	34.8	31.7	33.63	33.16	1.854234324	1.33434	49.29187012	-1.049377441	Acridotheres_cristatellus_22710946	355	120.51	27.29	rest	trapped	notpostabsorptive
Hylophylax naevioides	Passeriformes	Hylophylax naevioides	Hylophylax_naevioides	Bird	16.1	40	30	34	41.1	4.11	0.238888889	KhaliqHof	Invertebrate	0	0	0	0	8	17.9	10.26	13.2	3.030826928	2.2239	35	31.6	34.4	34.2	2.238484437	1.92738	16.02709961	-2.894897461	Hylophylax_naevioides_22701911	185	-79	9	rest	trapped	notpostabsorptive
Cyanerpes cyaneus	Passeriformes	Cyanerpes cyaneus	Cyanerpes_cyaneus	Bird	13.5	40.22	25	35	46.8	3.07	0.272222222	KhaliqHof	FruiNect	0	0	0	0	2.4	17.1	10.7	12.4	3.440083778	2.9652	36.6	32.4	35	34.3	1.701617511	1.18608	23.1940918	-23.35791016	Cyanerpes_cyaneus_22723012	774	-64.28	10.15	rest	trapped	NA
Thryothorus ludovicianus	Passeriformes	Thryothorus ludovicianus	Thryothorus_ludovicianus	Bird	14.9	39.4	27	35	61.7	4.98	0.358333333	KhaliqHof	Invertebrate	0	0	0	0	-15.3	-10.2	-14.7	-13.4	3.806263786	2.52042	36.9	32.1	34.1	33.2	2.387754018	1.18608	45.64331055	12.63751221	Thryothorus_ludovicianus_22711450	381	-82.19	29.39	rest	trapped	notpostabsorptive
Aulacorhynchus prasinus	Piciformes	Aulacorhynchus prasinus	Aulacorhynchus_prasinus	Bird	174.7	38.1	23	34	142.9	9.46	0.830555556	KhaliqHof	Omnivore	0	0	0	0	1.4	16.8	3.27	4.28	5.64175782	2.81694	35.7	33.6	35.4	35.22	1.175234315	1.18608	22.91302846	12.47408364	Aulacorhynchus_prasinus_22726170	179	NA	NA	rest	captive	postabsorptive
Aulacorhynchus sulcatus	Piciformes	Aulacorhynchus sulcatus	Aulacorhynchus_sulcatus	Bird	131.7	38.8	23	31	116.6	7.38	0.677777778	KhaliqHof	Omnivore	0	0	1	0	10.6	17	11.975	13.95	2.409875515	2.52042	33.4	30.4	32.55	32.2	2.434447234	1.63086	11.30698305	9.778033443	Aulacorhynchus_sulcatus_61567591	76	-69.08	11	rest	trapped	postabsorptive
Pteroglossus aracari	Piciformes	Pteroglossus aracari	Pteroglossus_aracari	Bird	200.7	40.9	29	35	153	12.86	0.888888889	KhaliqHof	FruiNect	0	0	0	0	5.8	17	8.25	11.65	3.73172304	3.7065	35.8	32.15	34.5	33	1.492035192	0.81543	10.76507568	-28.08770752	Pteroglossus_aracari_22682017	356	-67.27	-8.59	rest	captive	postabsorptive
Ramphastos dicolorus	Piciformes	Ramphastos dicolorus	Ramphastos_dicolorus	Bird	328.9	39.2	20	34	217.5	11.33	1.263888889	KhaliqHof	FruiNect	0	0	0	0	7.6	10.9	8.1	8.7	2.182979885	2.2239	34.9	31.4	33.76	32.8	1.434222893	1.18608	-17.42370605	-30.3302002	Ramphastos_dicolorus_22682129	209	NA	NA	rest	captive	postabsorptive
Ramphastos toco	Piciformes	Ramphastos toco	Ramphastos_toco	Bird	582	39.1	17	34	416.8	18.86	2.422222222	KhaliqHof	FruiNect	0	0	0	0	5.4	9.9	6.5	7.42	2.955024249	3.26172	34.8	32.8	34.54	34.3	1.265526174	0.88956	7.29888916	-33.75070572	Ramphastos_toco_22682164	333	NA	NA	rest	captive	postabsorptive
Ramphastos tucanus	Piciformes	Ramphastos tucanus	Ramphastos_tucanus	Bird	420.3	39.6	25	35	294	20.14	1.708333333	KhaliqHof	FruiNect	0	0	0	0	15.7	20.8	16.38	17.1	2.009067793	2.07564	36.2	33.3	35.22	35.1	1.264261352	1.18608	10.76507568	-10.6543418	Ramphastos_tucanus_22682153	297	-52.48	-7.14	rest	captive	postabsorptive
Selenidera maculirostris	Piciformes	Selenidera maculirostris	Selenidera_maculirostris	Bird	130.5	38.6	24	34	186.4	12.77	NA	KhaliqHof	FruiNect	0	NA	0	0	8.4	11.1	9.13	9.76	2.228518717	1.03782	32.1	30.1	31.57	31.34	1.370020628	1.18608	-14.13928223	-30.20617676	Selenidera_maculirostris_22682093	207	NA	NA	rest	captive	postabsorptive
Amazona viridigenalis	Psittaciformes	Amazona viridigenalis	Amazona_viridigenalis	Bird	341	41.1	26.5	35	344.2	23.58	NA	KhaliqHof	PlantSeed	0	NA	0	0	7.1	9.8	7.1	7.25	3.503535826	3.55824	37.6	35.5	37.475	37.25	1.902380914	2.29803	25.92169189	19.84692383	Amazona_viridigenalis_22686259	46	NA	NA	rest	captive	postabsorptive
Bolborhynchus lineola	Psittaciformes	Bolborhynchus lineola	Bolborhynchus_lineola	Bird	55.7	40.4	28	32	107.1	8.64	NA	KhaliqHof	PlantSeed	0	NA	0	0	-6.6	12.5	0	2.2	5.632129515	4.4478	34.2	28.4	32.4	31.6	2.990960477	2.81694	20.1321893	-17.86581682	Bolborhynchus_lineola_22685913	341	NA	NA	rest	captive	postabsorptive
Neophema pulchella	Psittaciformes	Neophema pulchella	Neophema_pulchella	Bird	40	40	28.3	32	94.2	8.05	0.580555556	KhaliqHof	PlantSeed	0	0	0	1	-2.2	5.05	-1.85	-0.65	3.09109084	2.9652	35.4	33.1	35.2	34.85	1.781577178	1.92738	-25.76092529	-38.05718994	Neophema_pulchella_22685209	116	NA	NA	rest	captive	postabsorptive
Neophema splendida	Psittaciformes	Neophema splendida	Neophema_splendida	Bird	40.86	40	26	29	90.8	6.49	NA	KhaliqHof	PlantSeed	0	NA	0	1	2.6	4.5	3.7	3.8	0.585348288	0.59304	38.7	35.3	38.365	37.4	1.737514721	1.77912	-25.78588867	-35.19061279	Neophema_splendida_22685214	208	NA	NA	rest	captive	postabsorptive
Aegolius funereus	Strigiformes	Aegolius funereus	Aegolius_funereus	Bird	130	39.4	10	25	194.6	6.62	1.130555556	KhaliqHof	VertFishScav	1	0	0	0	-52.8	-31.9	-45.7	-42.9	11.03113536	8.45082	34.8	23.4	29.9	28.3	5.175557854	5.33736	70.22869873	32.15510032	Aegolius_funereus_22689362	3349	24.38	64.48	rest	trapped	postabsorptive
Bubo virginianus	Strigiformes	Bubo virginianus	Bubo_virginianus	Bird	1000	39.9	20.3	32.2	746.7	38.1	4.338888889	KhaliqHof	VertFishScav	1	0	0	0	-36.8	-29.9	-35.8	-35.3	17.56232482	4.74432	37.8	27.9	35.65	34.8	8.379849114	9.78516	68.51971436	-35.8013916	Bubo_virginianus_61752071	1651	-112.04	33.27	rest	trapped	postabsorptive
Glaucidium gnoma	Strigiformes	Glaucidium gnoma	Glaucidium_gnoma	Bird	52	39	27	34	71.7	5.98	0.463888889	KhaliqHof	Invertebrate	1	0	0	0	-11.1	2.1	-10.405	-9.33	6.390025027	5.48562	40.7	34.05	38.9	37.82	3.243526835	2.59455	35.09038053	16.08565014	Glaucidium_gnoma_61791135	200	-109.08	31	rest	trapped	postabsorptive
Megascops asio	Strigiformes	Megascops asio	Megascops_asio	Bird	141.5	39	26	34	85.1	6.55	0.586	KhaliqHof	Omnivore	1	NA	0	0	-24.5	-16.8	-23.6	-23.2	4.248573097	4.00302	37.8	31.9	34.9	34.5	3.27484343	1.63086	50.05749512	11.39831543	Megascops_asio_22688758	509	-109.84	36.37	rest	trapped	postabsorptive
Megascops trichopsis	Strigiformes	Megascops trichopsis	Megascops_trichopsis	Bird	119	37	27	35	79.3	7.93	NA	KhaliqHof	Invertebrate	1	NA	0	0	-5.4	5.75	-3.3	-1.2	6.767325827	9.34038	40.6	33.2	37.4	36.6	3.331787096	3.26172	31.89489746	12.76367187	Megascops_trichopsis_22688766	284	-109	36.3	rest	trapped	postabsorptive
Strix occidentalis	Strigiformes	Strix occidentalis	Strix_occidentalis	Bird	571	38.5	17	25.2	460.3	21.41	2.675	KhaliqHof	VertFishScav	1	0	0	0	-21.7	-10.4	-18.14	-16.42	7.3869473	6.37518	41.3	31.4	40.2	38.64	5.131979615	4.89258	51.60949707	19.46612549	Strix_occidentalis_22689089	273	-111.05	33.27	rest	trapped	postabsorptive
Tyto alba	Strigiformes	Tyto alba	Tyto_alba	Bird	533.2	37.8	22.5	32.5	308.8	20.18	1.794444444	KhaliqHof	VertFishScav	1	0	0	1	-23.4	3.55	-16.5	-13.7	13.90109527	20.53401	41.3	30.5	36	34.8	5.294729349	4.00302	58.06689453	-55.72027588	Tyto_alba_22688504	3306	-81.22	28.37	rest	trapped	postabsorptive
Turnix suscitator	Turniciformes	Turnix suscitator	Turnix_suscitator	Bird	58.1	39	33	39	66.4	11.07	0.386111111	KhaliqHof	PlantSeed	0	0	0	1	-17.3	6.1	-8.6	-7.11	7.61991315	5.9304	42.2	32.2	38.72	35.31	2.546767916	1.33434	34.80950928	-8.961303711	Turnix_suscitator_22680549	690	102.13	4.12	rest	captive	postabsorptive
Abrothrix andinus	Rodentia	Abrothrix andinus	Abrothrix_andinus	Mammal	34.6	39.3	26.8	34	64.7	5.26	0.361111111	KhaliqHof	PlantSeed	1	0	0	0	-13	-2.85	-11.665	-9.85	4.473547721	4.89258	31	21	29.355	27.91	4.761207817	NA	-14.05366441	-34.65546441	NA	90	-69.22	-18.46	NA	trapped	NA
Abrothrix longipilis	Rodentia	Abrothrix longipilis	Abrothrix_longipilis	Mammal	42.3	36.5	27.3	32	57.5	6.05	0.322222222	KhaliqHof	PlantSeed	1	0	0	0	-6.2	-1.7	-4.335	-3.64	1.610238063	1.18608	30.8	26.25	30.435	30.14	5.422071727	NA	-30.29476441	-54.17446441	NA	94	-71.221	-45.541	NA	trapped	NA
Acomys cahirinus	Rodentia	Acomys cahirinus	Acomys_cahirinus	Mammal	42	37.65	27	32.5	46.182	NA	0.258	KhaliqHof	PlantSeed	1	NA	0	0	-8.3	6.75	-3.4	1.04	6.397349004	3.48411	47.4	39.9	46.8	45.4	3.454819589	NA	32.91314316	11.01090013	NA	608	35.02	30.03	rest	trapped	postabsorptive
Ailurus fulgens	Carnivora	Ailurus fulgens	Ailurus_fulgens	Mammal	5740	37.6	25	36	878.2	69.7	4.9	KhaliqHof	PlantSeed	1	0	0	0	-21.8	-13.4	-18.5	-17.7	5.998716697	5.1891	32.8	25.55	30.9	29.97	4.248237815	NA	33.67047119	24.1809082	NA	274	NA	NA	rest	NA	postabsorptive
Akodon azarae	Rodentia	Akodon azarae	Akodon_azarae	Mammal	23.5	37.7	30	32	51	6.62	0.222222222	KhaliqHof	Invertebrate	1	0	0	0	-0.1	3.65	0.485	0.97	3.093997717	3.92889	34.7	31.75	34.5	34.2	2.032984177	NA	-24.70396441	-40.99266441	NA	198	-67.9	-40	rest	captive	NA
Alopex lagopus	Carnivora	Vulpes lagopus	Alopex_lagopus	Mammal	3970	37.5	5	NA	2141.038889	NA	11.96111111	Riek	NA	NA	0	1	0	-45.8	-34.9	-42.6	-41.9	8.191784632	6.07866	24.1	18.8	22	21.4	4.27221938	NA	83.62741852	47.29178766	NA	4099	NA	NA	NA	NA	NA
Ammospermophilus leucurus	Rodentia	Ammospermophilus leucurus	Ammospermophilus_leucurus	Mammal	96	37.2	31	34	103	16.61	0.552777778	KhaliqHof	Omnivore	0	0	0	0	-19.5	-10.6	-16.1	-15.41	3.117962957	3.85476	37.4	32.7	35.6	35.4	3.545998465	NA	44.14162078	22.86713219	NA	170	-117.51	34.36	rest	trapped	postabsorptive
Anoura caudifer	Chiroptera	Anoura caudifer	Anoura_caudifer	Mammal	11.5	36.3	26	35	42.7	4.15	0.158333333	KhaliqHof	Omnivore	1	0	0	0	-13	10.85	-8.055	-6.21	8.628567276	5.85627	35.4	32.4	34.7	34.6	1.882987104	NA	12.46333559	-30.89436441	NA	510	-44.19	-19.07	NA	trapped	notpostabsorptive
Anoura latidens	Chiroptera	Anoura latidens	Anoura_latidens	Mammal	13.6	38.12	34.7	36.2	36.9	10.79	0.205555556	KhaliqHof	Omnivore	1	0	0	0	-7.8	17.9	3.735	8.5	5.450215441	3.40998	35.5	31	34.5	33.91	2.747575667	NA	11.05313559	-11.59926441	NA	250	-71.9	8.36	NA	trapped	postabsorptive
Aotus trivirgatus	Aotidae	Aotus trivirgatus	Aotus_trivirgatus	Mammal	1020	38.15	28	30	458.4388889	NA	2.561111111	KhaliqHof	Omnivore	1	0	0	0	17.4	21.5	19.6	19.7	1.09057852	1.18608	36.2	33.2	35.86	35.22	1.374775347	NA	7.809835593	-3.250264407	NA	149	-80	-9	rest	trapped	postabsorptive
Aplodontia rufa	Rodentia	Aplodontia rufa	Aplodontia_rufa	Mammal	630	38	26.5	35	277.2	24.1	1.547222222	KhaliqHof	PlantSeed	1	0	0	0	-13.7	-4.95	-12.89	-11.53	5.039979359	7.04235	33.7	26.5	30.83	30.5	4.012450653	NA	50.14683559	36.30773559	NA	78	-123.33	44.3	active	trapped	notpostabsorptive
Apodemus mystacinus	Rodentia	Apodemus mystacinus	Apodemus_mystacinus	Mammal	42.3	38.3	28	32	70.6	6.85	0.313888889	KhaliqHof	Omnivore	1	0	0	0	-13.8	1.6	-11.9	-9.53	5.31993695	1.77912	42.7	32.95	41.555	39.83	4.222256653	NA	43.18195827	30.5627616	NA	250	35	33	NA	trapped	NA
Arctictis binturong	Carnivora	Arctictis binturong	Arctictis_binturong	Mammal	14280	36	27	36	1128.1	125.34	6.291666667	KhaliqHof	Omnivore	1	0	0	1	-24	6	-17.83	-14.9	13.32841168	18.5325	35.2	32	33.26	32.6	1.490026594	NA	28.69453559	-7.816064407	NA	375	NA	NA	rest	NA	postabsorptive
Arctogalidia trivirgata	Carnivora	Arctogalidia trivirgata	Arctogalidia_trivirgata	Mammal	2010	36.2	19	38	552.8	32.14	3.083333333	KhaliqHof	Omnivore	1	0	0	1	-10.4	11.6	-2.81	2.5	8.563336169	10.67472	35.7	32	34.01	32.6	1.33173095	NA	28.24083559	-6.900864408	NA	330	NA	NA	rest	captive	postabsorptive
Artibeus concolor	Chiroptera	Artibeus concolor	Artibeus_concolor	Mammal	19.7	35	29	38	39.8	6.63	0.183333333	KhaliqHof	FruiNect	1	0	0	0	13.8	17	14.7	15.1	1.531873231	1.4826	35.7	33.6	35.2	35	1.665406973	NA	10.02043559	-13.02236441	NA	485	-59.54	-3.08	rest	trapped	notpostabsorptive
Artibeus jamaicensis	Chiroptera	Artibeus jamaicensis	Artibeus_jamaicensis	Mammal	45.2	36	25	35	76.8	6.98	0.316666667	KhaliqHof	FruiNect	1	0	0	0	0.3	17.5	3.9	5.7	4.940429986	1.63086	37.5	32.5	34.5	33.9	1.956104387	NA	23.85953559	-6.961764407	NA	496	-56.471	-20.054	NA	trapped	notpostabsorptive
Artibeus lituratus	Chiroptera	Artibeus lituratus	Artibeus_lituratus	Mammal	70.1	36.7	25	36	108	9.23	0.483333333	KhaliqHof	FruiNect	1	0	0	0	-14	14.7	-7.33	-3.28	8.361052767	6.6717	40.2	32.4	35.53	34.8	2.399612844	NA	26.49293559	-29.57646441	NA	895	-46.37	-23.5	NA	trapped	notpostabsorptive
Atelerix albiventris	Erinaceomorpha	Atelerix albiventris	Atelerix_albiventris	Mammal	450	35.2	30	35	146.7	28.21	0.827777778	KhaliqHof	Omnivore	1	NA	0	0	5.1	14.5	10.17	12.2	2.494594052	1.4826	42.5	40.3	42.1	41.9	2.323955707	NA	16.35263559	-16.47946441	NA	775	11.363	-0.48	rest	captive	NA
Auliscomys boliviensis	Rodentia	Auliscomys boliviensis	Auliscomys_boliviensis	Mammal	76.8	36.9	22.7	31	110.6	7.96	NA	KhaliqHof	Invertebrate	1	NA	0	0	-12.7	-4.75	-10.5	-9.8	4.128748929	4.15128	29.5	19.05	27.775	27.2	4.85717276	NA	-14.83206441	-19.94906441	NA	86	-69.22	-18.46	NA	trapped	NA
Baiomys taylori	Rodentia	Baiomys taylori	Baiomys_taylori	Mammal	7.3	36	29	36	14.2	2.03	0.080555556	KhaliqHof	PlantSeed	0	1	0	0	-6.5	-1.5	-5.9	-5.6	2.761959517	3.11346	37.7	34.8	36.7	36.36	1.302002835	NA	35.43688693	18.50160531	NA	205	-97.313	28.01	NA	trapped	NA
Blarina brevicauda	Soricomorpha	Blarina brevicauda	Blarina_brevicauda	Mammal	20.5	38	25	33	66	5.08	0.291666667	KhaliqHof	Omnivore	1	0	0	0	-28.7	-24.7	-28.1	-27.7	4.628694185	3.40998	34.6	31	33.7	33.5	4.184632731	NA	55.61073559	32.87633559	NA	585	-76.32	42.273	rest	trapped	postabsorptive
Burramys parvus	Diprotodontia	Burramys parvus	Burramys_parvus	Mammal	44.3	36.1	27.7	30	36.79444444	NA	0.205555556	Riek	Omnivore	1	1	0	0	-4.7	-3.4	-4.61	-4.52	0.822018422	0.29652	26.1	21.3	25.32	24.54	2.626059877	NA	-36.29227399	-37.22699382	NA	7	147.132	-36.976	rest	trapped	postabsorptive
Cabassous centralis	Rodentia	Cabassous centralis	Cabassous_centralis	Mammal	3810	33.6	27.5	32.5	677.3	111.03	4.463888889	KhaliqHof	Invertebrate	1	0	0	0	8.3	19.1	11.135	12.3	3.365310886	2.37216	35	31.9	34.2	33.7	1.397040135	NA	16.88771477	0.096111105	NA	248	-80.462	8.38	rest	captive	postabsorptive
Callithrix pygmaea	Primates	Cebuella pygmaea	Callithrix_pygmaea	Mammal	153	35.35	27	34	107.221	NA	0.599	KhaliqHof	FruiNect	0	NA	0	0	15.9	19	17	17.1	1.618460157	1.92738	34.1	32.7	33.9	33.7	0.726383935	NA	2.435035593	-12.62366441	NA	227	NA	NA	NA	NA	notpostabsorptive
Calomys musculinus	Rodentia	Calomys musculinus	Calomys_musculinus	Mammal	16.9	36.3	27	NA	27.84444444	NA	0.155555556	Riek	PlantSeed	1	0	0	0	-5.4	2.1	-3.52	-2.9	2.474256255	2.37216	35.1	30.6	34.92	34.7	4.615109325	NA	-15.01656441	-48.10826441	NA	177	-67	-40	NA	trapped	NA
Caluromys derbianus	Didelphimorpha	Caluromys derbianus	Caluromys_derbianus	Mammal	357	34	26.36	35	203.5	22.61	1.136111111	KhaliqHof	Omnivore	1	0	0	0	0.4	15.7	4.225	6.05	5.053156452	5.11497	35.9	32.6	35.2	34.45	1.700830703	NA	20.73459635	-4.502180852	NA	266	-79.423	9.08	rest	trapped	NA
Canis latrans	Carnivora	Canis latrans	Canis_latrans	Mammal	10000	36	22	26	2700	192.86	15	KhaliqHof	VertFishScav	1	0	0	0	-38.9	-31.9	-36.9	-36.6	4.665668302	3.85476	37.8	25.8	35.9	35.2	8.663822234	NA	71.39065552	8.025040627	NA	1212	-112.05	33.262	rest	trapped	postabsorptive
Canis lupus	Carnivora	Canis lupus	Canis_lupus	Mammal	18066.67	38.45	10	32.5	8072.402778	NA	45.09722222	KhaliqHof	VertFishScav	1	0	1	0	-45.8	-34.7	-42.4	-41.4	10.65691651	6.22692	42.9	25	39.065	35.9	8.863434254	NA	83.2795105	11.48660709	NA	3848	NA	NA	NA	captive	NA
Canis mesomelas	Carnivora	Canis mesomelas	Canis_mesomelas	Mammal	7720	38.15	22	26	3768.944444	NA	21.05555556	KhaliqHof	Omnivore	1	0	0	1	5.3	13.8	5.8	6	6.254414858	9.6369	42.6	35.1	41.3	40.35	3.854170209	NA	18.53526369	-34.83982849	NA	476	22.566	-30.333	rest	trapped	postabsorptive
Cannomys badius	Rodentia	Cannomys badius	Cannomys_badius	Mammal	344	36	26.74	34.5	172	19.11	0.958333333	KhaliqHof	PlantSeed	1	0	0	0	-18.6	8.7	-0.14	3.06	5.330040946	3.11346	38.6	34.3	37.5	36.04	2.410097185	NA	27.77783559	11.35913658	NA	217	100.59	15.52	rest	captive	NA
Carollia perspicillata	Chiroptera	Carollia perspicillata	Carollia_perspicillata	Mammal	14.9	36.6	29	35	43.1	5.67	0.175	KhaliqHof	FruiNect	1	0	0	0	-14	13.1	-6.105	-3.41	8.535237288	7.70952	35.4	32.5	34.9	34.4	1.549693595	NA	21.60573559	-29.91056441	NA	760	-56.47	-20.056	NA	trapped	notpostabsorptive
Cercartetus nanus	Diprotodontia	Cercartetus nanus	Cercartetus_nanus	Mammal	70	34.9	31	35	51.6	13.23	0.336111111	KhaliqHof	Omnivore	1	1	0	1	-0.6	3.1	0.1	0.43	1.916597845	1.40847	34.1	29.05	33.8	31.07	2.249694062	NA	-28.11054746	-43.64396847	NA	164	147.192	-42.522	NA	trapped	postabsorptive
Cercopithecus mitis	Diprotodontia	Cercopithecus mitis	Cercopithecus_mitis	Mammal	8500	37	5	28	3520	110	18.96388889	KhaliqHof	FruiNect	0	0	0	0	3.4	12.3	5.4	6.28	5.205344092	6.22692	41.9	32.2	36.06	34.82	2.797861249	NA	11.62692714	-33.54028302	NA	309	36.471	-1.171	rest	captive	postabsorptive
Cerdocyon thous	Carnivora	Cerdocyon thous	Cerdocyon_thous	Mammal	5444	38.6	25	37	1497.1	110.08	8.502777778	KhaliqHof	Invertebrate	1	0	0	0	-8.2	13.4	5.3	5.9	6.088517193	8.74734	35.8	32.3	34.8	34.25	1.610417117	NA	12.22980783	-34.98081589	NA	546	NA	NA	active	captive	postabsorptive
Chaetodipus hispidus	Rodentia	Chaetodipus hispidus	Chaetodipus_hispidus	Mammal	35.8	37.5	30.5	33.5	44.8	6.4	0.275	KhaliqHof	PlantSeed	1	1	0	0	-18.6	-11.8	-17.695	-17	6.311935515	6.22692	39.5	32.5	35.895	34.8	3.442570083	NA	46.76225096	19.63846525	NA	222	-97.312	27.59	rest	trapped	postabsorptive
Chaetodipus intermedius	Rodentia	Chaetodipus intermedius	Chaetodipus_intermedius	Mammal	15.2	35	33	36	15.6	7.8	0.086111111	KhaliqHof	PlantSeed	1	1	0	0	-13.2	-5.3	-11.48	-9.78	3.801336679	3.85476	41.7	34.7	39.47	38.4	2.903594297	NA	37.45316378	26.9960272	NA	143	-113.76	35.21	rest	trapped	notpostabsorptive
Chaetophractus nationi	Cingulata	Chaetophractus nationi	Chaetophractus_nationi	Mammal	2150	35.5	29	35	559	86	3.119444444	KhaliqHof	Invertebrate	1	NA	0	0	-12	-5.15	-10.775	-9.65	3.98990597	4.89258	29.2	20.5	26.725	26.05	4.780927776	NA	-14.86908082	-26.44924373	NA	66	-63.35	-16.17	rest	captive	postabsorptive
Chaetophractus vellerosus	Cingulata	Chaetophractus vellerosus	Chaetophractus_vellerosus	Mammal	1110	34.4	30	35	306.4	69.64	1.733333333	KhaliqHof	Invertebrate	1	0	0	0	-4.3	1.85	-1.64	0	4.737698164	3.11346	36	33	35.67	34.64	2.164532651	NA	-16.98843243	-39.48404156	NA	154	NA	NA	rest	captive	postabsorptive
Chinchilla chinchilla	Rodentia	Chinchilla chinchilla	Chinchilla_chinchilla	Mammal	454	37.6	22	NA	225.7388889	NA	1.261111111	Riek	PlantSeed	1	0	0	0	-14	-12	-13.58	-13.22	1.344981174	1.33434	20.5	15.9	20.38	20.16	2.246050665	NA	-21.73362939	-23.13056325	NA	13	NA	NA	NA	NA	NA
Chinchilla lanigera	Rodentia	Chinchilla lanigera	Chinchilla_lanigera	Mammal	426	34.85	22	35	234.49	NA	1.31	Bozinovic	PlantSeed	1	NA	0	0	-1.8	1.9	-1.24	-0.68	2.077257808	1.4826	24.9	24.2	24.86	24.82	1.879361594	NA	-29.72644614	-31.73566869	NA	5	NA	NA	NA	NA	NA
Chironectes minimus	Didelphimorpha	Chironectes minimus	Chironectes_minimus	Mammal	946	35.3	24.5	34	548.7	50.81	2.044444444	KhaliqHof	Invertebrate	1	0	0	0	-10	14.9	-0.84	6.6	6.233136018	5.33736	35.8	31.9	34.5	34	1.929505045	NA	18.97157064	-32.63604508	NA	737	-80.461	8.32	rest	trapped	NA
Choeroniscus godmani	Chiroptera	Choeroniscus godmani	Choeroniscus_godmani	Mammal	10.1	36.6	32	NA	18.89444444	NA	0.105555556	Riek	Omnivore	1	0	0	0	2.3	20.1	6.84	9	5.331719761	3.26172	37.8	33.6	36.13	35.6	2.468206746	NA	25.05363559	0.969835593	NA	615	-70.141	11.472	rest	trapped	postabsorptive
Chrotopterus auritus	Chiroptera	Chrotopterus auritus	Chrotopterus_auritus	Mammal	96.1	37.2	28	34	141.3	15.36	0.569444444	KhaliqHof	Omnivore	1	0	0	0	-14.1	15.1	-2.85	7.29	7.190035929	6.22692	35.4	32.4	34.9	34.4	1.711159292	NA	21.60983559	-31.44576441	NA	740	-43.531	-19.371	NA	trapped	notpostabsorptive
Clethrionomys rufocanus	Rodentia	Myodes rufocanus	Clethrionomys_rufocanus	Mammal	23.1	36.7	22.5	27.5	57.459	NA	0.321	Riek	NA	NA	NA	0	0	-52.5	-33.75	-46.5	-42.9	11.60793902	10.74885	29.5	22.4	26.5	25.47	3.965433991	NA	72.74603167	38.71749115	NA	2074	NA	NA	NA	NA	NA
Coendou prehensilis	Rodentia	Coendou prehensilis	Coendou_prehensilis	Mammal	3280	36.85	21.86	34	916.8777778	NA	5.122222222	Bozinovic	PlantSeed	1	0	0	0	1.8	13.6	7.8	8.8	3.869769154	4.15128	35.1	32.3	34.1	33.5	3.178308119	NA	11.46396637	-27.95818554	NA	481	NA	NA	NA	NA	NA
Colobus guereza	Primates	Colobus guereza	Colobus_guereza	Mammal	10500	37	5	28	3132	97.88	16.69166667	KhaliqHof	PlantSeed	0	0	0	0	4.8	16.2	11.2	12.8	2.397141933	1.63086	39.9	36.85	39.6	39.4	2.506009738	NA	14.4124527	-3.525078572	NA	398	36.475	-1.172	rest	captive	postabsorptive
Condylura cristata	Soricomorpha	Condylura cristata	Condylura_cristata	Mammal	49	37.7	24.5	33	110.3	8.36	0.615	KhaliqHof	Invertebrate	1	NA	0	0	-29.3	-28	-29.2	-29	3.316670619	1.03782	33.4	28.2	32	31.7	4.940828812	NA	55.45563559	30.15523559	NA	533	-95.59	49.06	active	trapped	postabsorptive
Crocidura russula	Eulipotyphla	Crocidura russula	Crocidura_russula	Mammal	10.4	34.85	27.5	35	22.87222222	NA	0.127777778	KhaliqHof	Invertebrate	1	1	0	0	-14.3	0.9	-7.76	-5.8	4.75061961	4.74432	41.2	33.1	40.26	39.22	7.983872362	NA	53.79333496	27.73075867	NA	289	6.63	46.51	NA	trapped	postabsorptive
Crocidura suaveolens	Eulipotyphla	Crocidura suaveolens	Crocidura_suaveolens	Mammal	6.5	35.25	27.5	35	18.89444444	NA	0.105555556	KhaliqHof	Invertebrate	1	1	0	0	-38.7	-17.6	-35.3	-31	11.19114314	12.82449	43.2	29.9	37.825	35.7	5.50504696	NA	58.25947692	21.90730651	NA	1536	8.742	46.22	NA	trapped	postabsorptive
Cryptomys bocagei	Rodentia	Fukomys bocagei	Cryptomys_bocagei	Mammal	94	33.7	31.5	32.5	69.6	31.64	0.388888889	KhaliqHof	PlantSeed	1	0	0	0	4	6.4	4.825	5.1	2.167598025	1.4826	34.7	32.4	34.6	34.5	1.901309093	NA	-10.15816441	-18.21646441	NA	166	NA	NA	NA	NA	postabsorptive
Cryptomys damarensis	Rodentia	Fukomys damarensis	Cryptomys_damarensis	Mammal	124	35.2	27	31	70.7	8.62	0.397222222	KhaliqHof	PlantSeed	1	0	0	0	-0.5	2.5	-0.1	0.02	1.82529738	1.92738	36.9	34.1	35.82	35.38	0.819782498	NA	-15.98486441	-27.93066441	NA	153	NA	NA	NA	NA	notpostabsorptive
Cryptomys hottentotus	Rodentia	Cryptomys hottentotus	Cryptomys_hottentotus	Mammal	102	33.8	28	32	48.5	8.36	0.388888889	KhaliqHof	PlantSeed	1	0	0	1	-3.8	2.35	-2.11	-0.6	4.73605183	4.22541	35	31.7	34.505	34.1	1.993310357	NA	-8.750364408	-34.83976441	NA	200	28.21	-15.23	rest	trapped	postabsorptive
Cryptomys mechowi	Rodentia	Fukomys mechowi	Cryptomys_mechowi	Mammal	267	34	29	30	160.2	32.04	0.911111111	KhaliqHof	PlantSeed	1	0	0	0	3.9	6.8	4.72	5.2	3.644215663	1.77912	35.5	31.8	34.9	34.5	1.632161703	NA	-2.895564407	-15.12026441	NA	245	NA	NA	NA	NA	postabsorptive
Ctenomys talarum	Rodentia	Ctenomys talarum	Ctenomys_talarum	Mammal	116	36.1	25	30	119.2	10.74	0.613888889	KhaliqHof	PlantSeed	0	0	0	0	0.2	3.4	0.42	0.6	1.241407442	0.44478	33.6	29.2	33.26	32.86	1.756270877	NA	-34.87663586	-39.15411534	NA	85	-59.51	-37.46	rest	trapped	notpostabsorptive
Cynomys ludovicianus	Rodentia	Cynomys ludovicianus	Cynomys_ludovicianus	Mammal	1112.3	37.2	30	35	422.7	58.71	2.358333333	KhaliqHof	PlantSeed	0	1	0	0	-19.5	-17.8	-19.2	-19	1.895677482	1.4826	38.7	34.2	37.46	36.7	4.307903629	NA	49.39763559	29.10523559	NA	209	-112.24	47.17	rest	trapped	postabsorptive
Cynopterus brachyotis	Chiroptera	Cynopterus brachyotis	Cynopterus_brachyotis	Mammal	37.4	36.5	30	37	47.5	7.31	0.263888889	KhaliqHof	FruiNect	1	0	0	1	-22.7	16.1	-11.405	-7.9	10.78440235	7.413	37.5	32.4	35.405	34.41	1.322220742	NA	29.20343559	-4.188264407	NA	460	114.56	4.53	rest	trapped	postabsorptive
Dasycercus cristicauda	Dasyuromorphia	Dasycercus cristicauda	Dasycercus_cristicauda	Mammal	86	37.85	30	37	46.24166667	NA	0.258333333	KhaliqHof	VertFishScav	1	1	0	0	4.3	5.1	4.4	4.5	0.524311804	0.59304	38.9	38.3	38.8	38.8	0.565840758	NA	-24.18031841	-27.50772633	NA	47	126.35	-26	NA	trapped	NA
Dasyprocta azarae	Rodentia	Dasyprocta azarae	Dasyprocta_azarae	Mammal	3849	37.4	18	35	1886	97.22	10.51944444	KhaliqHof	PlantSeed	0	0	0	0	6.7	9.8	7.41	7.7	2.59944252	2.81694	35.3	32.6	35	34.6	2.396342267	NA	-12.27077484	-33.6699819	NA	163	NA	NA	rest	captive	postabsorptive
Dasyprocta leporina	Rodentia	Dasyprocta leporina	Dasyprocta_leporina	Mammal	2687	38.3	20	34	1558.5	85.16	8.694	KhaliqHof	PlantSeed	0	NA	0	0	17.7	21.7	18.9	19.5	1.384471902	1.33434	33.7	32.7	33.5	33.3	0.493220287	NA	12.7400713	-3.139769404	NA	241	-66.48	10.22	rest	trapped	postabsorptive
Dasypus novemcinctus	Cingulata	Dasypus novemcinctus	Dasypus_novemcinctus	Mammal	3320	34.5	28	38	806.8	124.12	4.444444444	KhaliqHof	Invertebrate	1	0	0	0	-18.4	20.7	-11.3	-10.65	13.86823885	2.89107	38	31.9	34.5	33.5	1.716483337	NA	40.84992415	-34.98081589	NA	886	-82.1	29.3	rest	trapped	notpostabsorptive
Dasyuroides byrnei	Dasyuromorphia	Dasyuroides byrnei	Dasyuroides_byrnei	Mammal	120	35.2	27.9	NA	82.53888889	NA	0.461111111	Riek	VertFishScav	1	1	0	0	5.8	6.3	5.8	5.8	0.212169444	0.14826	38.7	38.3	38.525	38.5	0.18516402	NA	-22.73705673	-27.41814505	NA	36	138.36	-34.56	rest	captive	NA
Desmodus rotundus	Chiroptera	Desmodus rotundus	Desmodus_rotundus	Mammal	29.4	35	29	37.5	34.7	5.78	0.15	KhaliqHof	VertFishScav	1	0	0	0	-14.6	13.7	0.35	3.5	6.780907177	7.413	39.3	32.6	35.45	34.8	1.881121901	NA	28.12493559	-43.01056441	NA	911	-56.472	-20.053	NA	trapped	notpostabsorptive
Diaemus youngi	Chiroptera	Diaemus youngi	Diaemus_youngi	Mammal	36.6	33	25	30	37.3	4.66	0.188888889	KhaliqHof	VertFishScav	1	0	0	0	-13.1	12.9	-4	2.26	7.248078971	5.78214	36.7	32.3	35.1	34.6	1.720719161	NA	23.86973559	-30.24786441	NA	763	-59.94	-3.08	NA	trapped	notpostabsorptive
Didelphis marsupialis	Didelphimorpha	Didelphis marsupialis	Didelphis_marsupialis	Mammal	1329	35	25.5	36	611.3	64.35	3.411111111	KhaliqHof	Omnivore	1	0	0	0	-14.1	14.8	-6.77	-4.14	8.979592528	6.37518	35.8	32.4	34.5	34	1.533303424	NA	23.47847544	-18.501581	NA	687	-79.84	9.15	rest	trapped	NA
Didelphis virginiana	Didelphimorpha	Didelphis virginiana	Didelphis_virginiana	Mammal	3257	34.8	22	34	1074.8	83.97	5.299	KhaliqHof	Omnivore	1	NA	0	0	-20.4	-12.5	-16.72	-14.5	5.017679827	2.66868	38	32.8	37.1	36.2	4.312550913	NA	50.08648435	9.917680629	NA	599	-82.193	29.393	rest	trapped	NA
Diphylla ecaudata	Chiroptera	Diphylla ecaudata	Diphylla_ecaudata	Mammal	27.8	33	26	30	38.6	5.51	0.188888889	KhaliqHof	VertFishScav	1	0	0	0	-14.2	14.8	-7.44	-4.28	8.976231489	6.81996	37.5	33.4	35.4	35	1.946548549	NA	30.35903559	-28.73756441	NA	813	-43.523	-19.372	NA	trapped	notpostabsorptive
Dipodomys agilis	Rodentia	Dipodomys agilis	Dipodomys_agilis	Mammal	61	37.15	26	36	63.64444444	NA	0.355555556	Bozinovic	Omnivore	1	0	0	0	-7.9	0.5	-6.28	-5.52	3.001427351	1.4826	37.8	32.3	37.14	36.9	5.427035144	NA	36.33535151	33.90421901	NA	47	NA	NA	NA	NA	NA
Dipodomys deserti	Rodentia	Dipodomys deserti	Dipodomys_deserti	Mammal	106	36.8	28.5	35	92.2	11.11	0.513888889	KhaliqHof	Omnivore	1	0	0	0	-12.7	-4.05	-10.945	-10.1	4.683571606	5.04084	41.5	34.3	41.09	40.6	4.086002332	NA	41.19945051	28.55559434	NA	112	-119.49	35.46	rest	trapped	NA
Dipodomys merriami	Rodentia	Dipodomys merriami	Dipodomys_merriami	Mammal	34.7	37.15	32	35	43.25833333	NA	0.241666667	KhaliqHof	Omnivore	1	0	0	0	-11.4	-6.4	-9.565	-8.9	5.114391855	3.11346	37.2	33.75	36.4	36	1.940464904	NA	40.38706682	21.25715361	NA	248	118	34.03	rest	trapped	postabsorptive
Dipodomys microps	Rodentia	Dipodomys microps	Dipodomys_microps	Mammal	57.2	36.4	27	32	66.9	7.12	0.372222222	KhaliqHof	Omnivore	1	0	0	0	-13.2	-8.7	-12.325	-11.7	2.020514541	2.29803	44.9	33	41.525	40.35	5.139812561	NA	43.92093559	33.69983559	NA	116	-115.1	36.052	rest	trapped	notpostabsorptive
Dolichotis salinicola	Rodentia	Dolichotis salinicola	Dolichotis_salinicola	Mammal	1613	38.4	28	37	725.9	69.8	4.05	KhaliqHof	PlantSeed	0	0	0	0	-3.2	7.95	-0.48	0.32	4.276146648	4.81845	35.2	33.7	34.9	34.7	1.9514178	NA	-17.22961044	-33.06267276	NA	122	NA	NA	rest	captive	postabsorptive
Dromiciops gliroides	Microbiotheria	Dromiciops gliroides	Dromiciops_gliroides	Mammal	40.2	35.5	29	NA	31.82222222	NA	0.177777778	Riek	Invertebrate	1	1	0	0	-4.8	1.2	-3.8	-3.6	3.631508172	5.1891	28	23	26.84	25.44	3.166335589	NA	-35.47853565	-43.43461227	NA	43	-72.8	-38	rest	NA	postabsorptive
Eira barbara	Carnivora	Eira barbara	Eira_barbara	Mammal	2950	38.4	26	35	1221.3	98.49	6.811111111	KhaliqHof	VertFishScav	1	0	0	0	-8.9	16.3	7.35	8.4	4.797819624	4.74432	37.8	32.6	35.9	35.2	3.341736033	NA	24.75852385	-33.7567327	NA	831	-70.11	11.43	rest	NA	postabsorptive
Elephantulus edwardii	Macroscelidae	Elephantulus edwardii	Elephantulus_edwardii	Mammal	49.8	37.6	32.5	36	54.3	10.65	0.303	KhaliqHof	Invertebrate	0	NA	0	1	-4	-0.5	-3.37	-2.31	3.012579427	2.37216	33.5	29.85	32.185	31.7	1.350063963	NA	-28.08617652	-34.3879509	NA	104	21.15	-32.28	rest	trapped	notpostabsorptive
Eonycteris spelaea	Chiroptera	Eonycteris spelaea	Eonycteris_spelaea	Mammal	51.6	34	26	32.5	48	6	NA	KhaliqHof	FruiNect	1	NA	0	1	-19.4	10.5	1.79	3.8	8.695700047	12.45384	38.8	31.8	33.8	33.11	1.275053886	NA	30.31223559	-10.37476441	NA	520	114.4	3.851	rest	trapped	postabsorptive
Eptesicus fuscus	Chiroptera	Eptesicus fuscus	Eptesicus_fuscus	Mammal	15	36	26.7	NA	20.227	NA	0.113	Riek	Invertebrate	1	NA	0	0	-30.8	-25.9	-30.4	-29.8	12.22494767	3.55824	37.2	32	35.4	34.6	4.9641205	NA	60.21343559	-2.962464407	NA	803	-97	42.47	rest	trapped	NA
Erinaceus concolor	Erinaceomorpha	Erinaceus concolor	Erinaceus_concolor	Mammal	822.7	35.2	27.5	31.5	347.2	45.09	1.936111111	KhaliqHof	Invertebrate	1	1	0	0	-16.6	1.1	-14.16	-12.32	5.940337712	2.2239	43.5	33.2	42.8	41.22	4.292837989	NA	43.11083559	30.00763559	NA	329	20	50	rest	trapped	postabsorptive
Erinaceus europaeus	Erinaceomorpha	Erinaceus europaeus	Erinaceus_europaeus	Mammal	749	34	27.5	NA	337.1166667	NA	1.883333333	Riek	Invertebrate	1	1	0	0	-21.3	-6.15	-19.895	-18.49	8.860908811	12.37971	32	25.25	30.8	30	3.666057879	NA	68.87883559	36.00033559	NA	662	34.7	32.1	rest	trapped	postabsorptive
Euphractus sexcinctus	Cingulata	Euphractus sexcinctus	Euphractus_sexcinctus	Mammal	8190	34.2	26	37	1244.9	151.82	6.897222222	KhaliqHof	Invertebrate	1	0	0	0	-6.9	9.85	4.5	4.9	5.260196192	6.30105	35.1	32.6	34.3	33.9	0.978878168	NA	2.784414897	-34.98081589	NA	396	NA	NA	rest	trapped	notpostabsorptive
Galerella sanguinea	Carnivora	Herpestes sanguineus	Galerella_sanguinea	Mammal	540	38.7	26	31	410.4	32.31	2.202	KhaliqHof	Invertebrate	0	NA	0	0	4.9	14.9	11.3	12.7	2.945907051	2.07564	42.6	40.4	42.1	41.8	2.019318811	NA	18.80873559	-31.86006441	NA	827	NA	NA	NA	NA	postabsorptive
Genetta tigrina	Carnivora	Genetta tigrina	Genetta_tigrina	Mammal	1732	38.5	26	35	747.1	59.77	4.25	KhaliqHof	VertFishScav	1	0	0	1	-4.1	2.5	-2.52	-2.14	3.119095173	2.9652	35.2	27.6	34.22	32.14	3.251241675	NA	-29.49826441	-34.83976441	NA	157	NA	NA	rest	NA	postabsorptive
Geomys bursarius	Rodentia	Geomys bursarius	Geomys_bursarius	Mammal	197	36.4	30	33	137.9	21.55	0.769444444	KhaliqHof	PlantSeed	1	0	0	0	-24.2	-16	-23.5	-23.12	4.816132969	6.52344	36.9	33.2	36.01	35.7	1.942032572	NA	49.73203559	31.31023559	NA	219	-93.16	45.1	NA	trapped	NA
Geomys pinetis	Rodentia	Geomys pinetis	Geomys_pinetis	Mammal	202	36.1	26	35	135.3	13.4	0.791666667	KhaliqHof	PlantSeed	1	0	0	0	-0.7	0.5	-0.5	-0.3	2.555090877	0.7413	33.6	32.6	33.455	33.31	0.501279262	NA	33.46673559	26.78473559	NA	90	-82.1	29.4	rest	trapped	NA
Georychus capensis	Rodentia	Georychus capensis	Georychus_capensis	Mammal	192.6	36.4	26.3	34	113.6	11.25	0.627777778	KhaliqHof	PlantSeed	0	0	0	1	-5	3.8	0.77	1.69	2.239428754	1.18608	32.8	27.75	31.055	30.71	2.485391546	NA	-28.84336441	-34.83976441	NA	130	18.23	-34.12	active	trapped	notpostabsorptive
Gerbillurus paeba	Rodentia	Gerbillurus paeba	Gerbillurus_paeba	Mammal	33.9	36	32.3	35.1	27.7	10.26	0.194444444	KhaliqHof	PlantSeed	1	0	0	1	3.9	6.7	4.4	5.9	2.042157077	1.03782	35.1	34.05	34.9	34.8	2.533049204	NA	-15.47646441	-34.83976441	NA	254	15.32	-23.29	rest	trapped	postabsorptive
Gerbillus andersoni	Rodentia	Gerbillus andersoni	Gerbillus_andersoni	Mammal	35.8	37	28	35	39.4	4.38	0.216666667	KhaliqHof	PlantSeed	1	0	0	0	0.6	6.3	4.3	4.6	1.233771168	0.59304	36.4	31.9	35.3	34.9	1.971716559	NA	32.7196414	29.85206157	NA	205	34.5	32.361	NA	trapped	NA
Gerbillus nanus	Rodentia	Gerbillus nanus	Gerbillus_nanus	Mammal	28.2	38.8	33	34	22	3.79	0.125	KhaliqHof	PlantSeed	1	0	0	0	-18.9	1.7	-9.01	-6.7	5.880184168	5.04084	42.8	39.9	42	41.5	2.825418647	NA	35.52813858	12.59131146	NA	899	34.5	32.362	NA	trapped	NA
Gerbillus pyramidum	Rodentia	Gerbillus pyramidum	Gerbillus_pyramidum	Mammal	53	36.25	30	31	52.70555556	NA	0.294444444	KhaliqHof	PlantSeed	1	0	0	0	-2	8.7	2.035	4.8	3.059459205	2.29803	42.4	40.1	42.2	42	1.512253601	NA	31.60323715	13.22594959	NA	448	NA	NA	rest	captive	postabsorptive
Glossophaga longirostris	Chiroptera	Glossophaga longirostris	Glossophaga_longirostris	Mammal	13.5	37.5	31.5	36	26.5	4.42	NA	KhaliqHof	Omnivore	1	NA	0	0	3.1	20.3	7.105	11.63	4.504708653	1.77912	35.4	31.4	34.685	34.3	3.632785492	NA	13.37783559	0.520935593	NA	264	-70.143	11.472	rest	trapped	postabsorptive
Glossophaga soricina	Chiroptera	Glossophaga soricina	Glossophaga_soricina	Mammal	9.6	36.5	31.4	35.2	17.7	3.47	0.119444444	KhaliqHof	Omnivore	1	0	0	0	-14	14.4	-6.8	7.6	7.190197745	6.22692	40.5	32.3	35.1	34.5	2.208435759	NA	29.56163559	-31.81476441	NA	911	-62.291	-6.11	NA	trapped	notpostabsorptive
Heliophobius argenteocinereus	Rodentia	Heliophobius argenteocinereus	Heliophobius_argenteocinereus	Mammal	89	34	28	NA	74.58333333	NA	0.416666667	Riek	PlantSeed	0	0	0	0	4.8	13.8	5.4	5.7	4.422258095	4.59606	38.1	32.7	36.96	36.5	2.196240122	NA	-0.905464407	-18.48036441	NA	189	NA	NA	NA	NA	NA
Hemiechinus auritus	Erinaceomorpha	Hemiechinus auritus	Hemiechinus_auritus	Mammal	397	33.8	30	NA	151.6527778	NA	0.847222222	Riek	Omnivore	1	1	0	0	-36.9	-21	-32.33	-26.1	12.40177342	5.33736	46.1	31.7	41.7	39.96	7.620204245	NA	54.81023559	28.24563559	NA	1135	33.5	29.3	rest	trapped	postabsorptive
Heterocephalus glaber	Rodentia	Heterocephalus glaber	Heterocephalus_glaber	Mammal	39.2	32.3	31	37	21.6	72	0.144444444	KhaliqHof	PlantSeed	1	0	0	0	4	13.7	8.1	9.7	3.911451761	4.29954	38.8	33.7	37.4	35.7	2.5311451	NA	11.98523559	-2.340064408	NA	181	36.495	-2	NA	trapped	NA
Heterohyrax brucei	Hyracoidae	Heterohyrax brucei	Heterohyrax_brucei	Mammal	2000	36.4	25	35	669.2	58.7	4.016666667	KhaliqHof	PlantSeed	0	0	0	0	1.6	14.15	3.2	4.2	6.76906762	10.30407	42.4	36	41.6	41	3.835321939	NA	21.46603559	-24.81476441	NA	398	36.49	-1.173	rest	trapped	postabsorptive
Heteromys anomalus	Rodentia	Heteromys anomalus	Heteromys_anomalus	Mammal	69.3	36	26	33	100.5	10.05	0.561111111	KhaliqHof	PlantSeed	1	0	1	0	11.9	19.4	14.21	15	2.547958624	2.74281	35	32.25	34.5	34.29	2.011230942	NA	12.10577331	2.776357253	NA	192	-64.37	9.1	rest	trapped	NA
Hipposideros galeritus	Chiroptera	Hipposideros galeritus	Hipposideros_galeritus	Mammal	8.5	31.9	29	32	9.4	3.24	0.052777778	KhaliqHof	Invertebrate	1	1	0	1	7	16.8	10.19	10.58	5.189943959	8.1543	42.5	33.2	41.81	41.4	3.735336925	NA	26.31193559	-7.816064407	NA	479	114.432	3.855	rest	trapped	postabsorptive
Histiotus velatus	Chiroptera	Histiotus velatus	Histiotus_velatus	Mammal	11.2	32	25	31	10	1.43	0.055555556	KhaliqHof	Invertebrate	1	1	0	0	-7.6	9.9	-0.76	3.24	5.394637732	4.29954	35.4	32.8	35	34.3	1.695257681	NA	-6.539464408	-32.59886441	NA	275	-49.221	-20.493	NA	trapped	notpostabsorptive
Hydrochoerus hydrochaeris	Rodentia	Hydrochoerus hydrochaeris	Hydrochoerus_hydrochaeris	Mammal	26400	37.1	22	33	6600	437.09	36.754	KhaliqHof	PlantSeed	0	NA	0	0	-10.2	10.25	-0.805	3.4	6.014152372	6.74583	35.1	32.2	34.2	33.6	1.544609609	NA	10.40499973	-37.28077223	NA	520	-66.08	7.15	rest	trapped	postabsorptive
Hylomys suillus	Erinaceomorpha	Hylomys suillus	Hylomys_suillus	Mammal	67	37.2	31	NA	80.05277778	NA	0.447222222	Riek	Invertebrate	1	0	0	1	-3.9	17	0.52	2.64	7.819807246	8.00604	33.5	31.8	32.58	32.46	1.746670278	NA	25.70833559	-8.780764407	NA	265	116.5	6	active	NA	notpostabsorptive
Hystrix africaeaustralis	Rodentia	Hystrix africaeaustralis	Hystrix_africaeaustralis	Mammal	10700	37	24	27	2319.9	178.45	11.33888889	KhaliqHof	PlantSeed	1	0	0	1	3.3	10.5	6.14	7	3.517906097	3.85476	33.6	30.3	32.36	32.1	2.2873316	NA	0.303635592	-34.83976441	NA	349	22.11	-32.22	NA	captive	NA
Isoodon macrourus	Peramelemorphia	Isoodon macrourus	Isoodon_macrourus	Mammal	1551	35.9	30	NA	634.9527778	NA	3.547222222	Riek	Invertebrate	1	0	1	0	-0.3	13.2	3.465	4.63	4.387775912	2.52042	38.7	36	38.4	38.2	3.38293442	NA	-8.186808586	-33.80034924	NA	334	151	-33	rest	trapped	NA
Isthmomys pirrensis	Rodentia	Isthmomys pirrensis	Isthmomys_pirrensis	Mammal	140.4	37.5	32	34	123.6	16.48	0.677777778	KhaliqHof	Invertebrate	1	0	0	0	15.5	20.3	16.18	16.86	2.524106002	2.66868	31.3	30.2	31.02	30.74	0.81240384	NA	8.196471864	7.339934169	NA	9	-77.5	7.52	rest	captive	postabsorptive
Jaculus jaculus	Rodentia	Jaculus jaculus	Jaculus_jaculus	Mammal	74.5	37	33	35	91.6	22.9	0.513888889	KhaliqHof	PlantSeed	1	1	0	0	-9.5	5.85	-4.155	-0.51	5.214643976	5.11497	45.3	39.15	44	41.9	3.6069936	NA	35.88696861	7.149199078	NA	870	-3.116	32.561	rest	trapped	postabsorptive
Jaculus orientalis	Rodentia	Jaculus orientalis	Jaculus_orientalis	Mammal	139.1	37	28	33	139.1	15.46	0.775	KhaliqHof	PlantSeed	1	1	1	0	-4.5	3.05	-1.2	-0.4	2.753586661	3.78063	39.6	32.5	38.1	37.1	2.592131085	NA	37.34961701	29.27741632	NA	316	-3.111	32.562	rest	trapped	postabsorptive
Kerodon rupestris	Rodentia	Kerodon rupestris	Kerodon_rupestris	Mammal	801	38.2	27	36	282.9	25.26	2.011111111	KhaliqHof	PlantSeed	0	0	0	0	9.6	14.9	10.6	10.7	2.784373145	3.40998	36	33.8	35.61	35.1	1.512082502	NA	-2.786885977	-18.76110041	NA	139	-40.09	-6	rest	captive	postabsorptive
Kobus ellipsiprymnus	Artiodactyla	Kobus ellipsiprymnus	Kobus_ellipsiprymnus	Mammal	1.00E+05	38.85	13	37	26658.07222	NA	148.9277778	KhaliqHof	PlantSeed	1	0	0	0	9.2	15.3	11.7	12.2	2.666992513	2.81694	41.5	39.5	41	40.7	2.118942933	NA	16.11533559	-28.75866441	NA	753	29.58	-0.1	NA	trapped	NA
Lagidium viscacia	Rodentia	Lagidium viscacia	Lagidium_viscacia	Mammal	2055	36.7	18.4	NA	698.1	NA	3.9	Riek	PlantSeed	0	0	0	0	-10.3	-0.8	-6.56	-4.43	4.296384973	4.00302	34.1	29.25	33.045	32.63	4.86076762	NA	-14.57075592	-43.30708313	NA	98	-70.57	-29.38	rest	NA	postabsorptive
Lagorchestes conspicillatus	Diprotodontia	Lagorchestes conspicillatus	Lagorchestes_conspicillatus	Mammal	2660	35.8	25	35	851.2	78.81	4.747222222	KhaliqHof	PlantSeed	1	0	1	0	4	8.3	6.2	6.8	1.938006245	1.92738	40.4	38.2	39.7	39.6	1.992336043	NA	-7.999354224	-23.87897312	NA	389	115.25	-20.45	rest	trapped	postabsorptive
Lasiorhinus latifrons	Diprotodontia	Lasiorhinus latifrons	Lasiorhinus_latifrons	Mammal	25000	34	25	39	2750	305.56	13.94444444	KhaliqHof	PlantSeed	1	0	0	1	3.6	4.9	4.425	4.5	0.690783895	0.29652	35	31.8	34.65	32.75	1.559087207	NA	-30.68386061	-35.17750168	NA	106	135	-33.331	NA	trapped	postabsorptive
Lasiurus borealis	Chiroptera	Lasiurus borealis	Lasiurus_borealis	Mammal	12.2	35.7	32	NA	17.40277778	NA	0.097222222	Riek	Invertebrate	1	1	0	0	-24.4	-17.4	-23.86	-23.32	4.588152322	6.07866	38.1	32	34.86	33.2	4.443716022	NA	50.31148299	21.73143559	NA	509	-82	29	rest	NA	NA
Lasiurus cinereus	Chiroptera	Lasiurus cinereus	Lasiurus_cinereus	Mammal	27.5	34.95	30	34	16.40833333	NA	0.091666667	KhaliqHof	Invertebrate	1	1	0	0	-40.3	-27.5	-39.6	-38.15	19.08319051	13.63992	41.4	29	37.525	35	4.944559194	NA	66.19323559	-41.78696441	NA	1036	-106.62	35.01	rest	trapped	postabsorptive
Lasiurus intermedius	Chiroptera	Lasiurus intermedius	Lasiurus_intermedius	Mammal	22.6	35.8	34	NA	18.39722222	NA	0.102777778	Riek	Invertebrate	1	1	0	0	-9	0.8	-2.27	-0.6	4.845874567	1.26021	37.8	33.4	37	36.1	2.313781034	NA	40.89083559	9.610835593	NA	374	-82	29	rest	NA	NA
Lasiurus seminolus	Chiroptera	Lasiurus seminolus	Lasiurus_seminolus	Mammal	9.8	35.1	32	NA	13.425	NA	0.075	Riek	Invertebrate	1	1	0	0	-10.8	-2.6	-6.17	-5.27	2.069873249	2.07564	36.1	32.3	35.4	35.1	1.403851534	NA	42.52453559	25.12803559	NA	314	-82	29	rest	trapped	NA
Leptonycteris curasoae	Chiroptera	Leptonycteris curasoae	Leptonycteris_curasoae	Mammal	24	36	27	35	34.1	3.79	0.188888889	KhaliqHof	Omnivore	1	0	0	0	7.9	21.4	13.695	18.49	2.521575822	0.88956	36	34.3	35.9	35.8	3.332420578	NA	12.63063559	2.631235592	NA	174	-70.141	11.472	rest	trapped	postabsorptive
Lepus americanus	Lagomorpha	Lepus americanus	Lepus_americanus	Mammal	1581	39.8	10	NA	1196.813889	NA	6.686111111	Riek	PlantSeed	1	0	0	0	-38.5	-32	-35.4	-35	5.180553557	3.7065	36.7	22.4	32.38	30.1	6.373198853	NA	68.59793559	35.47893559	NA	1385	-75.8	45.43	NA	NA	NA
Lepus californicus	Lagomorpha	Lepus californicus	Lepus_californicus	Mammal	2300	39.2	14	NA	1116.263889	NA	6.236111111	Riek	PlantSeed	1	0	0	0	-18.1	-12.3	-16.7	-15.5	4.157523535	2.2239	39.4	30.3	35.1	34.5	4.104875297	NA	47.97623559	19.44143559	NA	387	-110.9	32.1	NA	NA	NA
Lepus townsendii	Lagomorpha	Lepus townsendii	Lepus_townsendii	Mammal	2430	38.2	11	NA	1261.452778	NA	7.047222222	Riek	PlantSeed	1	0	0	0	-27.4	-22.65	-26.9	-26.6	6.473050183	4.96671	39.1	30.9	34.965	34	3.522847471	NA	54.66813559	36.04063559	NA	408	-109.9	41.3	rest	NA	postabsorptive
Liomys irroratus	Rodentia	Liomys irroratus	Liomys_irroratus	Mammal	48.1	36.63	31	34	53.9	9.57	0.3	KhaliqHof	PlantSeed	1	0	0	0	0.3	5.8	0.7	1.2	4.479448793	3.7065	37.9	33.65	37.8	36.69	2.350775658	NA	27.98621585	15.80396783	NA	132	-99.32	27.06	rest	trapped	postabsorptive
Liomys salvini	Rodentia	Liomys salvini	Liomys_salvini	Mammal	43.8	37.09	31	34	46.9	7.7	0.261111111	KhaliqHof	PlantSeed	1	0	0	0	1.4	13.85	4.005	7.83	4.283129464	3.26172	36.2	34.3	36.1	35.97	2.641056913	NA	16.45710945	9.492898941	NA	124	-86.15	12.08	rest	trapped	postabsorptive
Loxodontomys micropus	Rodentia	Loxodontomys micropus	Loxodontomys_micropus	Mammal	62.3	37.2	22	33	97.8	6.43	0.544444444	KhaliqHof	Invertebrate	1	0	0	0	-5.4	-1.95	-4.97	-4.3	2.48940331	2.00151	30.4	23.75	30.035	29.57	5.524069543	NA	-32.56906441	-53.35266441	NA	74	-70.82	-34.57	NA	trapped	NA
Lutreolina crassicaudata	Didelphimorpha	Lutreolina crassicaudata	Lutreolina_crassicaudata	Mammal	812	35.8	27	35	406	46.14	2.265	KhaliqHof	Omnivore	1	NA	0	0	-8.6	9.4	1.1	2	7.004322475	8.1543	36	31	35	34.7	3.658007825	NA	10.24531841	-38.98753357	NA	351	NA	NA	rest	trapped	NA
Lycaon pictus	Carnivora	Lycaon pictus	Lycaon_pictus	Mammal	30000	37.5	9.2	NA	5908.79	NA	33.01	Riek	VertFishScav	0	NA	0	0	1.8	12.2	2.7	3	5.854635642	6.81996	42.1	36.9	41.9	41	4.40287874	NA	24.45075051	-28.43441	NA	380	NA	NA	NA	captive	NA
Macroderma gigas	Chiroptera	Macroderma gigas	Macroderma_gigas	Mammal	107	35.6	30	35	94.2	16.82	0.525	KhaliqHof	VertFishScav	1	0	1	0	6.6	10.2	7	7.5	2.391323477	2.9652	41.2	38.1	40.6	40	2.695705741	NA	-11.11586441	-24.22206441	NA	365	147.8	-23.299	rest	trapped	postabsorptive
Macropus rufus	Diprotodontia	Macropus rufus	Macropus_rufus	Mammal	32490	36.3	25	35	5032.8	236.28	32.25833333	KhaliqHof	PlantSeed	1	0	0	0	0.5	5.1	2.8	3.2	1.500656441	1.33434	39.9	37.1	39.06	38.6	1.861884397	NA	-15.62630109	-35.9047564	NA	449	145.34	-35.112	rest	captive	postabsorptive
Macroscelides proboscideus	Macroscelidae	Macroscelides proboscideus	Macroscelides_proboscideus	Mammal	45	36.23	35	38	52	42.28	0.288888889	KhaliqHof	Invertebrate	0	1	0	1	-4.5	1.4	-3.74	-1	2.108475288	1.63086	35.7	32.9	35.5	35.3	2.668645685	NA	-24.87320428	-33.86942601	NA	127	26.41	-32.29	rest	trapped	postabsorptive
Macrotis lagotis	Peramelemorpha	Macrotis lagotis	Macrotis_lagotis	Mammal	1011	35.15	27	35	353.525	NA	1.975	KhaliqHof	Invertebrate	1	0	0	0	4.3	6.2	5	5.19	1.625636882	1.18608	40.5	38.1	39.35	38.6	1.792943417	NA	-16.36350441	-35.06655502	NA	230	126.34	-26.08	rest	trapped	postabsorptive
Madoqua kirkii	Artiodactyla	Madoqua kirkii	Madoqua_kirkii	Mammal	4600	39.15	25	35	1929.222222	NA	10.77777778	KhaliqHof	PlantSeed	1	0	0	0	1.7	12.1	2.6	2.9	5.819071744	6.07866	39.2	33.95	38.795	37.79	3.544227994	NA	2.845935592	-24.20716441	NA	242	36.49	-1.17	NA	trapped	notpostabsorptive
Marmosa lepida	Didelphimorpha	Marmosa lepida	Marmosa_lepida	Mammal	106	36.3	31	35	63.6	12	NA	KhaliqHof	Omnivore	1	NA	0	0	10.7	18.2	13	14.48	3.204865025	4.4478	33.4	32.5	33.155	33	1.709935472	NA	8.227313557	-17.18829346	NA	310	NA	NA	NA	trapped	NA
Marmosa robinsoni	Didelphimorpha	Marmosa robinsoni	Marmosa_robinsoni	Mammal	122	34	26	36	97.6	13.01	0.544444444	KhaliqHof	Omnivore	1	1	0	0	1.9	21	9.335	12.12	4.273598396	1.4826	36.2	33.4	35.855	35.5	5.148362812	NA	12.23297596	1.858129195	NA	230	-80.78	8.53	rest	trapped	NA
Marmota monax	Rodentia	Marmota monax	Marmota_monax	Mammal	6000	37	20	NA	661.3055556	NA	3.694444444	Riek	Omnivore	0	1	0	0	-34.9	-30.35	-33.3	-32.8	3.470671363	2.44629	34.2	24.2	33.6	33.15	6.146295798	NA	65.70373559	31.66163559	NA	1136	NA	NA	NA	captive	NA
Martes americana	Carnivora	Martes americana	Martes_americana	Mammal	1038	37	26	35	594.9	54.08	3.822222222	KhaliqHof	VertFishScav	1	0	0	0	-38.4	-31.9	-36.3	-35.9	4.824232471	4.15128	36.4	23.5	31.2	28.6	5.167435088	NA	69.50397489	36.20559139	NA	1284	-106	38	NA	trapped	NA
Meriones unguiculatus	Rodentia	Meriones unguiculatus	Meriones_unguiculatus	Mammal	61	38.35	30	40	77.06944444	NA	0.430555556	KhaliqHof	PlantSeed	1	0	0	0	-42.9	-30.65	-40.7	-39.61	5.828926357	7.48713	33.5	27.05	31.5	30.5	5.063693501	NA	57.31602863	33.41273898	NA	440	84.24	46.51	NA	captive	postabsorptive
Metachirus nudicaudatus	Didelphimorpha	Metachirus nudicaudatus	Metachirus_nudicaudatus	Mammal	336	35	27.5	36	205	27.33	1.144	KhaliqHof	Omnivore	1	NA	0	0	-14.1	12.4	-6.7	-3.3	8.426796095	7.413	35.4	31.85	34.995	34.3	1.738512946	NA	16.59048711	-29.51412139	NA	622	-79.39	9.33	rest	trapped	NA
Microtus agrestis	Rodentia	Microtus agrestis	Microtus_agrestis	Mammal	26.3	37.6	25	NA	63.64444444	NA	0.355555556	Riek	PlantSeed	1	0	0	0	-47.4	-26.6	-42.615	-40.6	14.02247924	16.3086	32.5	24.9	28.6	27.8	2.926589375	NA	71.12249756	39.37810925	NA	1698	-5	57	NA	NA	NA
Microtus arvalis	Rodentia	Microtus arvalis	Microtus_arvalis	Mammal	24	37.15	20	30	60.16388889	NA	0.336111111	KhaliqHof	PlantSeed	1	0	0	0	-38.5	-17.3	-28.135	-24.3	9.916103568	9.85929	35	26.8	32.1	30.6	4.197678892	NA	61.99883666	38.44684273	NA	1254	11.09	52.34	NA	trapped	NA
Microtus guentheri	Rodentia	Microtus guentheri	Microtus_guentheri	Mammal	51.3	38.45	30	34	80.05277778	NA	0.447222222	KhaliqHof	PlantSeed	1	0	0	0	-10.2	-1.8	-8.5	-6.7	3.842881898	3.7065	40.4	32.05	39.2	38.5	3.52069923	NA	42.82847348	31.23825033	NA	248	34.48	32.233	rest	captive	notpostabsorptive
Microtus longicaudus	Rodentia	Microtus longicaudus	Microtus_longicaudus	Mammal	26.9	37.7	26.5	33.5	76.4	4.32	0.347222222	KhaliqHof	PlantSeed	1	0	0	0	-35.2	-28.9	-34.4	-34	7.284839793	7.85778	40.4	20.45	36.2	35.2	8.550056526	NA	68.13523559	32.20733559	NA	540	-117.8	46.08	rest	trapped	NA
Microtus montanus	Rodentia	Microtus montanus	Microtus_montanus	Mammal	51.2	37.5	26	31	81.6	7.1	0.5	KhaliqHof	PlantSeed	1	0	0	0	-19	-12.8	-15.7	-15	2.956301796	2.37216	41.1	31.1	37.2	36.4	4.154713002	NA	52.88713559	33.02903559	NA	231	-117.1	46.43	rest	trapped	postabsorptive
Microtus ochrogaster	Rodentia	Microtus ochrogaster	Microtus_ochrogaster	Mammal	47.4	37.8	25	34	40.3	3.15	0.461111111	KhaliqHof	PlantSeed	1	0	0	0	-27.6	-24.7	-26.98	-26.8	6.604749426	2.9652	35.7	31.9	34.8	34.4	4.533243676	NA	55.99243559	29.07313559	NA	425	-105.05	40.35	rest	trapped	NA
Microtus pennsylvanicus	Rodentia	Microtus pennsylvanicus	Microtus_pennsylvanicus	Mammal	38.9	38.65	25	29	75.08055556	NA	0.419444444	KhaliqHof	PlantSeed	1	0	0	0	-39.5	-31.9	-38.4	-37.42	6.042371746	4.89258	34.7	22.4	32.4	31.8	6.598236257	NA	70.25343559	28.94103559	NA	1299	-84.48	42.72	NA	trapped	postabsorptive
Microtus pinetorum	Rodentia	Microtus pinetorum	Microtus_pinetorum	Mammal	23.8	38.45	23	35	55.68888889	NA	0.311111111	KhaliqHof	PlantSeed	1	0	0	0	-18.3	-12.9	-17.555	-17.1	3.689260104	3.48411	36	32.9	35.155	34.21	2.354785653	NA	45.78663559	29.06913559	NA	350	-76.47	42.442	rest	captive	postabsorptive
Microtus richardsoni	Rodentia	Microtus richardsoni	Microtus_richardsoni	Mammal	51.3	38.85	22.5	33.5	172.5361111	NA	0.963888889	KhaliqHof	PlantSeed	1	0	0	0	NA	NA	NA	NA	NA	NA	NA	NA	NA	NA	NA	NA	NA	NA	NA	NA	NA	NA	NA	NA	NA
Molossus molossus	Chiroptera	Molossus molossus	Molossus_molossus	Mammal	15.6	36	32	36	22.5	5.63	0.097222222	KhaliqHof	Invertebrate	1	1	0	0	-12.8	11.9	-7.565	-4.29	8.634171744	9.34038	38.9	32.5	35.3	34.9	1.773305908	NA	29.34120818	-34.98086441	NA	848	-49.222	-20.492	NA	trapped	notpostabsorptive
Monodelphis brevicaudata	Didelphimorpha	Monodelphis brevicaudata	Monodelphis_brevicaudata	Mammal	111	33.8	28.76	36	75.5	13.02	0.422222222	KhaliqHof	Omnivore	1	1	0	0	19.5	21.5	19.8	20.3	0.745918829	0.59304	36.1	32.6	35.3	34.3	1.107090754	NA	7.809699788	-3.550032645	NA	221	-70.57	10.42	rest	trapped	NA
Mus musculus	Rodentia	Mus musculus	Mus_musculus	Mammal	46	37.05	27	33	48.509	NA	0.271	KhaliqHof	PlantSeed	1	NA	0	0	-50.2	-26.9	-40.4	-37.3	17.34669975	10.97124	47.3	29.7	42.6	36.7	7.728231522	NA	73.53033447	-54.77827835	NA	3882	-76.5	42.445	rest	captive	postabsorptive
Myodes gapperi	Rodentia	Myodes gapperi	Myodes_gapperi	Mammal	20.8	37.6	26	34	48.5	4.37	0.247222222	KhaliqHof	PlantSeed	1	0	0	0	-36.4	-29.7	-36	-35.5	4.867740185	3.85476	36.3	28.4	32.6	31.5	5.320996097	NA	62.43333559	32.84473559	NA	925	-76.32	39.69	rest	trapped	postabsorptive
Myoprocta acouchy	Rodentia	Myoprocta acouchy	Myoprocta_acouchy	Mammal	914	35.4	25	30	502.7	48.34	2.802777778	KhaliqHof	PlantSeed	0	0	0	0	13.6	22	19.88	20.9	1.591962787	0.7413	33.7	32.9	33.5	33.4	0.356024815	NA	7.60003735	-3.20126772	NA	143	NA	NA	rest	captive	postabsorptive
Myopus schisticolor	Rodentia	Myopus schisticolor	Myopus_schisticolor	Mammal	26.4	39	20.9	24	93.5	5.17	0.522	KhaliqHof	PlantSeed	1	NA	0	0	-50.5	-33.4	-45.8	-42.4	10.36215396	11.71254	27.1	22.2	25.3	24.9	3.249186785	NA	71.75223006	43.72786189	NA	1921	25.26	65.19	rest	trapped	NA
Myotis lucifugus	Chiroptera	Myotis lucifugus	Myotis_lucifugus	Mammal	9.5	32.15	32.5	34.5	9.129	NA	0.051	KhaliqHof	Invertebrate	1	NA	0	0	-36.1	-30.9	-33.4	-33	3.811721792	1.92738	42.6	23.3	35.1	34	7.772796531	NA	67.26963559	30.12163559	NA	1280	NA	NA	NA	NA	NA
Mystromys albicaudatus	Rodentia	Mystromys albicaudatus	Mystromys_albicaudatus	Mammal	93.78	37.5	20	30	126.8	7.25	0.705555556	KhaliqHof	Omnivore	1	0	0	1	-1	2.7	0.085	0.77	1.84080188	1.33434	33.8	30.1	33.215	32.2	2.473564172	NA	-25.02826441	-34.38726441	NA	158	-33	18	rest	trapped	postabsorptive
Nandinia binotata	Carnivora	Nandinia binotata	Nandinia_binotata	Mammal	4270	37.4	27	34	862.5	82.93	4.811111111	KhaliqHof	FruiNect	1	0	0	0	8.9	16.5	11.6	12.37	2.882808266	3.11346	40.2	34.9	39.2	38.2	2.543963961	NA	13.95503559	-20.72996441	NA	678	10	11	rest	NA	postabsorptive
Napaeozapus insignis	Rodentia	Napaeozapus insignis	Napaeozapus_insignis	Mammal	20.9	37	30	34	92	15.33	0.216666667	KhaliqHof	Omnivore	1	1	0	0	-27.6	-25.5	-27.4	-27.3	3.057549563	2.37216	31.8	26.9	29.9	29.4	4.357830664	NA	54.23193559	34.57973559	NA	495	-73.51	44.13	rest	trapped	postabsorptive
Nasua narica	Carnivora	Nasua narica	Nasua_narica	Mammal	5554	38.75	25	35	1205.763889	NA	6.736111111	KhaliqHof	FruiNect	0	0	0	0	-11.8	16.8	-7.645	-6.2	11.1122352	7.85778	38.9	34.5	37.6	37.19	2.223676398	NA	35.33622598	3.992843719	NA	472	-82.53	7.43	rest	NA	postabsorptive
Nasua nasua	Carnivora	Nasua nasua	Nasua_nasua	Mammal	4000	36.55	25	33	998.4222222	NA	5.577777778	KhaliqHof	FruiNect	0	0	0	0	2.5	11.3	6.37	6.7	3.531044047	4.59606	35.9	32.5	35.3	34.7	2.448864197	NA	9.388376442	-32.48946766	NA	455	NA	NA	rest	NA	postabsorptive
Natalus tumidirostris	Chiroptera	Natalus tumidirostris	Natalus_tumidirostris	Mammal	5.4	34	28	35	8.3	1.38	NA	KhaliqHof	Invertebrate	1	NA	0	0	4.6	20	11.865	14.83	3.242321907	1.92738	35.4	32	34.535	34.07	1.769044122	NA	12.46333559	1.185535593	NA	314	-70.142	11.471	rest	trapped	postabsorptive
Neomys anomalus	Soricomorpha	Neomys anomalus	Neomys_anomalus	Mammal	13.4	35.15	25	30	66.767	NA	0.373	KhaliqHof	Omnivore	1	NA	0	0	-13.9	-4.55	-13.7	-12.5	6.063822035	7.04235	41.1	28.5	34.4	33.1	2.979931738	NA	54.83579139	29.45347537	NA	654	23.84	52.77	NA	trapped	NA
Neomys fodiens	Soricomorpha	Neomys fodiens	Neomys_fodiens	Mammal	14.2	37.45	25	30	39.28055556	NA	0.219444444	KhaliqHof	Omnivore	1	0	0	0	-39.3	-24.3	-33.95	-31.9	11.06878885	9.6369	33.9	26.5	30.3	29.8	3.745318691	NA	71.13301849	39.06939316	NA	1751	23.12	52.9	NA	trapped	NA
Neotoma fuscipes	Rodentia	Neotoma fuscipes	Neotoma_fuscipes	Mammal	187	36.6	23	NA	147.1777778	NA	0.822222222	Riek	PlantSeed	1	0	0	0	-8.5	-2.1	-8.3	-8.1	3.97582311	6.07866	37.6	27	36.5	36.3	4.446619641	NA	45.83543559	34.83583559	NA	61	NA	NA	NA	NA	NA
Neotoma lepida	Rodentia	Neotoma lepida	Neotoma_lepida	Mammal	106	36.95	31	35	99.44444444	NA	0.555555556	KhaliqHof	PlantSeed	1	0	0	0	-16.4	-9.1	-15.94	-14.88	4.523113335	3.55824	35.2	31.5	34.04	33.48	2.56791211	NA	44.14053559	22.86713559	NA	173	-115.2	35.32	NA	trapped	NA
Neurotrichus gibbsii	Soricomorpha	Neurotrichus gibbsii	Neurotrichus_gibbsii	Mammal	11.8	38.7	25	32	46.5	3.39	NA	KhaliqHof	Invertebrate	1	NA	0	0	-12.5	-8.7	-12.31	-11.63	4.797688219	3.92889	29.3	22.4	25.81	24.74	2.537760543	NA	49.95233559	36.55583559	NA	50	-123.1	49.3	active	trapped	postabsorptive
Noctilio albiventris	Chiroptera	Noctilio albiventris	Noctilio_albiventris	Mammal	27	34.2	32	38	31.6	14.36	0.133333333	KhaliqHof	Invertebrate	1	0	0	0	-14	14.45	-3.375	5.8	7.626856656	7.48713	35.4	32.2	34.4	33.7	1.742660876	NA	16.72263559	-30.18046441	NA	702	-56.471	-20.055	rest	trapped	notpostabsorptive
Noctilio leporinus	Chiroptera	Noctilio leporinus	Noctilio_leporinus	Mammal	61	33.3	28	38	70.8	13.36	0.261111111	KhaliqHof	Invertebrate	1	0	0	0	-9.6	15.7	1.76	6.9	6.318698807	5.78214	40.6	32.4	35.1	34.2	2.316149028	NA	26.18483559	-31.56036441	NA	893	-56.475	-20.051	NA	trapped	notpostabsorptive
Notiosorex crawfordi	Soricomorpha	Notiosorex crawfordi	Notiosorex_crawfordi	Mammal	4	38	32	36	13.1	2.18	0.072222222	KhaliqHof	Invertebrate	1	1	0	0	-20.7	-5.6	-12.095	-9.59	4.24422957	3.11346	42.3	33.75	38.79	37.19	3.902985349	NA	38.44313559	20.05423559	NA	322	-110.49	32.237	rest	trapped	postabsorptive
Notomys alexis	Rodentia	Notomys alexis	Notomys_alexis	Mammal	32.3	37.7	32	34	45.2	7.93	0.252777778	KhaliqHof	Omnivore	1	0	0	0	4.2	5	4.3	4.4	1.167438492	0.7413	41.3	38.3	40.8	40.5	1.213947911	NA	-18.39269922	-31.99230399	NA	340	133.531	-23.45	rest	trapped	postabsorptive
Ochrotomys nuttalli	Rodentia	Ochrotomys nuttalli	Ochrotomys_nuttalli	Mammal	19.5	38.08	29.5	36	27.1	3.16	0.151	KhaliqHof	PlantSeed	1	NA	0	0	-9.8	-6.3	-8.28	-8	2.253603857	1.77912	35.5	32.6	34.68	33.9	1.011687803	NA	39.40943559	26.69953559	NA	245	-83.16	29.15	rest	trapped	NA
Octodon degus	Rodentia	Octodon degus	Octodon_degus	Mammal	206	37.6	27	35	191.6	18.08	0.958	KhaliqHof	PlantSeed	0	NA	0	0	-3.5	2.1	-3.09	-0.99	2.495901402	3.26172	29.7	28	29.58	29.2	2.16341581	NA	-28.68437576	-34.98395511	NA	22	NA	NA	rest	captive	postabsorptive
Octodontomys gliroides	Rodentia	Octodontomys gliroides	Octodontomys_gliroides	Mammal	152	37.2	25	35	130.7	10.71	0.730555556	KhaliqHof	FruiNect	0	0	0	0	-13.7	-5.3	-10.9	-9.8	4.248614689	5.04084	29.3	25.3	28.9	28.2	4.776034206	NA	-15.69570446	-28.64121302	NA	61	NA	NA	rest	captive	postabsorptive
Octomys mimax	Rodentia	Octomys mimax	Octomys_mimax	Mammal	118.6	36.7	22.2	NA	114.8583333	NA	0.641666667	Riek	PlantSeed	1	0	0	0	-5.7	-0.7	-5.455	-4.95	2.655239886	3.40998	34.2	32.95	34.1	34.1	4.891772356	NA	-28.86118492	-32.84388722	NA	30	-67.55	-30.05	NA	trapped	NA
Odocoileus virginianus	Cetartiodactyla	Odocoileus virginianus	Odocoileus_virginianus	Mammal	65000	38	-19.9	NA	16879.7	NA	94.3	Riek	PlantSeed	1	0	0	0	-31.4	-26.8	-30.5	-30.2	17.25349118	2.37216	41.4	32.7	37.3	36.29	5.327054391	NA	61.76984961	-17.98169903	NA	972	NA	NA	NA	captive	NA
Ondatra zibethicus	Rodentia	Ondatra zibethicus	Ondatra_zibethicus	Mammal	1004.6	37.55	15	30	641.9138889	NA	3.586111111	KhaliqHof	PlantSeed	1	0	0	0	-37.4	-31.9	-35.2	-35	5.496353103	4.15128	41.9	22.5	36.38	35.66	8.782410222	NA	68.46249114	28.92028617	NA	1385	-74.006	40.71	rest	captive	NA
Onychomys torridus	Rodentia	Onychomys torridus	Onychomys_torridus	Mammal	19.1	36.15	30	35	29.33611111	NA	0.163888889	KhaliqHof	Invertebrate	1	0	0	0	-13.1	-6.3	-11.25	-10.8	4.771886584	4.52193	38.9	36.5	37.9	37.8	3.636523383	NA	42.14624651	24.97318077	NA	156	-106.45	32.19	rest	trapped	postabsorptive
Otomys irroratus	Rodentia	Otomys irroratus	Otomys_irroratus	Mammal	111.6	36.5	24	28	84.9	6.79	0.474	KhaliqHof	PlantSeed	1	NA	0	1	-4	3.7	-0.97	0.72	3.309011955	2.9652	33.9	29.3	31.77	31.24	1.974565137	NA	-17.63736441	-34.83976441	NA	187	28.133	-25.433	NA	trapped	notpostabsorptive
Paradoxurus hermaphroditus	Carnivora	Paradoxurus hermaphroditus	Paradoxurus_hermaphroditus	Mammal	3160	36.5	27	36	797.3	83.93	4.230555556	KhaliqHof	Omnivore	1	0	0	1	-24.9	5.7	-20.3	-18.7	14.76957638	21.20118	40.6	32	35.3	34.3	1.566085411	NA	32.98190775	-10.37476441	NA	695	NA	NA	rest	captive	postabsorptive
Pecari tajacu	Artiodactyla	Pecari tajacu	Pecari_tajacu	Mammal	20000	38	28	35	5800	580	32.45	KhaliqHof	PlantSeed	1	0	0	0	-0.1	15.9	2.9	5.9	5.604498432	5.48562	41.6	32.6	36.1	35.1	2.430267625	NA	35.0746387	-34.81695562	NA	955	-111.05	32.142	NA	trapped	postabsorptive
Pedetes capensis	Rodentia	Pedetes capensis	Pedetes_capensis	Mammal	2300	36	23	33	736	56.62	4.425	KhaliqHof	PlantSeed	1	0	0	1	-2.4	6.1	-1.7	0.1	4.352298434	5.1891	33.7	30.6	32.9	32.36	1.763901088	NA	-7.823564408	-34.05256441	NA	275	36.493	-1.174	rest	trapped	postabsorptive
Perodicticus potto	Primates	Perodicticus potto	Perodicticus_potto	Mammal	1090	36	25	29	347.6	31.6	2.861111111	KhaliqHof	FruiNect	1	0	0	0	3.5	17.7	11.84	14.7	2.573755404	1.77912	36.7	33.4	36.06	35.7	2.378540285	NA	9.146502683	-11.20214748	NA	589	11.362	-1.48	rest	trapped	NA
Peromyscus californicus	Rodentia	Peromyscus californicus	Peromyscus_californicus	Mammal	49.6	36.55	27	34.5	58.175	NA	0.325	KhaliqHof	Invertebrate	1	1	0	0	-9.8	0.4	-7.7	-7.28	4.092266605	3.85476	41.5	33	39.045	37.79	6.318667219	NA	38.07906483	29.93078439	NA	92	-122.272	37.8715	rest	trapped	postabsorptive
Peromyscus crinitus	Rodentia	Peromyscus crinitus	Peromyscus_crinitus	Mammal	20.9	35.85	29	35	30.82777778	NA	0.172222222	KhaliqHof	Invertebrate	1	1	0	0	-16	-11.4	-15.635	-15.27	3.369131654	3.85476	41.1	31.75	38.71	37.5	4.073490073	NA	45.3518888	28.41540358	NA	174	-122.74	40.22	rest	trapped	postabsorptive
Peromyscus eremicus	Rodentia	Peromyscus eremicus	Peromyscus_eremicus	Mammal	21.5	36.6	30	36.5	31.8	4.18	0.180555556	KhaliqHof	Invertebrate	1	1	0	0	-9.5	-4.2	-7.92	-7.42	3.62299835	3.7065	42.2	35.7	41.9	40.38	3.939728461	NA	37.89861229	21.50383125	NA	219	-115.34	36	rest	trapped	postabsorptive
Peromyscus leucopus	Rodentia	Peromyscus leucopus	Peromyscus_leucopus	Mammal	21.2	36	27.5	34.5	35.2	4.14	0.197222222	KhaliqHof	Invertebrate	1	1	0	0	-23	-17.8	-22.4	-22.1	4.448065831	5.48562	38.6	31.7	35.67	34.9	4.2406352	NA	51.13023546	15.86226068	NA	587	-76.322	42.277	rest	trapped	postabsorptive
Peromyscus maniculatus	Rodentia	Peromyscus maniculatus	Peromyscus_maniculatus	Mammal	17	36.75	29	37	38.78333333	NA	0.216666667	KhaliqHof	Invertebrate	1	1	0	0	-34.4	-29.8	-33.1	-32.62	3.568696111	2.2239	40.6	28.2	34.96	34.1	7.051793879	NA	65.64702228	16.20655559	NA	1009	-74.235	43.581	rest	trapped	postabsorptive
Peromyscus truei	Rodentia	Peromyscus truei	Peromyscus_truei	Mammal	33	36.7	27	33	50.8	5.24	0.347222222	KhaliqHof	Invertebrate	1	NA	0	0	-18.4	-10.1	-16.93	-15.46	4.206573516	2.66868	41.7	31.7	35.2	34.7	4.352589724	NA	46.67473559	29.81983559	NA	315	-116.34	38.35	rest	trapped	postabsorptive
Peropteryx macrotis	Chiroptera	Peropteryx macrotis	Peropteryx_macrotis	Mammal	5.1	35	30.5	37	11.8	2.62	0.066666667	KhaliqHof	Invertebrate	1	1	0	0	-3.9	15.5	3.5	6.1	5.522992047	4.89258	35.5	32.4	34.9	34.4	1.585569456	NA	21.60983559	-26.70156441	NA	746	-69.51	11.25	rest	trapped	postabsorptive
Petauroides volans	Diprotodontia	Petauroides volans	Petauroides_volans	Mammal	1141	35.55	18	25	569.3194444	NA	3.180555556	KhaliqHof	PlantSeed	1	0	0	1	1.8	5.25	2.1	2.4	2.010098977	2.74281	34.9	31.1	34.21	33.41	1.49773966	NA	-16.01959364	-38.58176955	NA	120	151.68	-31.53	rest	trapped	notpostabsorptive
Phascolarctos cinereus	Diprotodontia	Phascolarctos cinereus	Phascolarctos_cinereus	Mammal	4765	35.8	20	26	1048.3	66.35	5.744	KhaliqHof	PlantSeed	1	NA	0	1	1.4	6	4.1	4.5	1.469522532	1.18608	37.9	30.6	37.5	35.84	3.541710607	NA	-16.55521398	-39.1389389	NA	199	146.55	-31.15	NA	trapped	postabsorptive
Philander opossum	Didelphimorpha	Philander opossum	Philander_opossum	Mammal	751	35.8	29.5	36	338	53.65	1.886111111	KhaliqHof	Omnivore	1	0	0	0	-10.7	16.1	-0.72	5.9	6.27315891	4.00302	35.8	32.2	34.6	34.2	2.807956504	NA	19.72237499	-20.14587074	NA	569	-79.5	9.01	rest	trapped	NA
Philantomba monticola	Artiodactyla	Philantomba monticola	Philantomba_monticola	Mammal	4400	39.1	26	32	1806	128.09	10.55277778	KhaliqHof	FruiNect	1	0	0	1	4.4	10.6	5.045	5.4	4.894210399	6.52344	38.8	34.4	38.4	37.8	3.02093109	NA	9.143035593	-34.35846441	NA	390	28.131	-25.431	NA	captive	notpostabsorptive
Phodopus sungorus	Rodentia	Phodopus sungorus	Phodopus_sungorus	Mammal	24	36.25	20	35	77.06944444	NA	0.430555556	KhaliqHof	PlantSeed	1	1	0	0	-33.1	-22.9	-26.235	-23.8	2.030874224	1.18608	31.8	27	31.7	31.07	3.584968755	NA	56.422814	47.160268	NA	374	8.46	50.48	NA	captive	NA
Phyllostomus discolor	Chiroptera	Phyllostomus discolor	Phyllostomus_discolor	Mammal	33.5	34	25	37	47.9	5.32	0.191666667	KhaliqHof	Omnivore	1	0	0	0	-3.7	15.1	5.11	9.4	4.625862566	4.59606	35.6	32.3	34.5	34	1.796793044	NA	19.64123559	-24.72086441	NA	743	-49.223	-20.491	NA	trapped	notpostabsorptive
Phyllostomus elongatus	Chiroptera	Phyllostomus elongatus	Phyllostomus_elongatus	Mammal	35.6	36	25	NA	38.8	3.53	0.216666667	KhaliqHof	Invertebrate	1	0	0	0	-14	14.4	-8.3	8.5	7.064019103	2.9652	35.5	32	34.5	33.5	2.871707951	NA	10.76363559	-23.84306441	NA	516	-59.54	-3.08	rest	trapped	notpostabsorptive
Phyllostomus hastatus	Chiroptera	Phyllostomus hastatus	Phyllostomus_hastatus	Mammal	84.2	35	25	35	100.2	10.02	0.394444444	KhaliqHof	VertFishScav	1	0	0	0	-13	13.1	-6.8	-4.87	8.664154097	7.413	35.4	32.2	34.5	33.87	1.492253837	NA	16.48623559	-24.23226441	NA	654	-59.54	-3.08	NA	trapped	notpostabsorptive
Phyllotis darwini	Rodentia	Phyllotis darwini	Phyllotis_darwini	Mammal	59	37	27.5	34	71.4	7.52	0.397222222	KhaliqHof	PlantSeed	1	0	0	0	-7.9	2.1	-5.06	-0.26	2.913276168	2.07564	29.2	27.4	29.14	28.66	3.838925434	NA	-23.72776441	-37.75486441	NA	33	-72.223	-35	NA	trapped	NA
Planigale gilesi	Dasyuromorphia	Planigale gilesi	Planigale_gilesi	Mammal	9.4	35.25	28	33	12.92777778	NA	0.072222222	KhaliqHof	Omnivore	1	1	0	0	1.9	4.3	3.31	3.6	0.696466805	0.7413	38.9	37.6	38.7	38.6	1.596960989	NA	-24.32810435	-35.01776631	NA	175	137.22	-28.22	NA	trapped	NA
Planigale maculata	Dasyuromorphia	Planigale maculata	Planigale_maculata	Mammal	13.1	34.2	31	35	13.2	4.13	0.067	KhaliqHof	Omnivore	1	NA	1	0	2.8	11	3.2	3.7	3.928061237	3.55824	39.3	36.1	38.585	38.2	3.116958162	NA	-11.1158247	-33.11311287	NA	324	131.03	-12.28	rest	trapped	notpostabsorptive
Planigale tenuirostris	Dasyuromorphia	Planigale tenuirostris	Planigale_tenuirostris	Mammal	7	34.5	33	NA	11.43611111	NA	0.063888889	Riek	Omnivore	1	1	0	0	1.8	3.7	2.34	2.7	0.961095933	0.88956	38.8	37.5	38.7	38.6	1.890015358	NA	-20.43652835	-35.41024806	NA	189	141	-31	rest	trapped	NA
Platyrrhinus lineatus	Chiroptera	Platyrrhinus lineatus	Platyrrhinus_lineatus	Mammal	22	36.4	28	NA	44.75	NA	0.25	Riek	FruiNect	1	NA	0	0	-13.5	9.6	-9.215	-7.63	9.273709531	7.26474	35.6	33.2	35.2	35	5.428512162	NA	12.46333559	-33.14486441	NA	538	NA	NA	NA	NA	NA
Potorous tridactylus	Diprotodontia	Potorous tridactylus	Potorous_tridactylus	Mammal	1120	36.05	20	30	503.1888889	NA	2.811111111	KhaliqHof	PlantSeed	1	0	0	1	-1.3	4.6	1.65	2.65	2.344398483	1.4826	30.7	24.25	29.6	28.85	2.664433297	NA	-24.31461621	-42.91337627	NA	136	147.19	-42.541	NA	trapped	postabsorptive
Potos flavus	Carnivora	Potos flavus	Potos_flavus	Mammal	2400	36.25	23	30	757.2694444	NA	4.230555556	KhaliqHof	FruiNect	1	0	0	0	-13.9	16.1	3.26	8.9	6.531864941	4.29954	40.6	32.5	35	34.4	1.746274017	NA	23.7226737	-23.10621643	NA	813	-74.17	6.58	NA	trapped	NA
Priodontes maximus	Rodentia	Priodontes maximus	Priodontes_maximus	Mammal	45190	33.6	27	34	3027.7	458.74	16.88888889	KhaliqHof	Invertebrate	1	0	0	0	6.6	12.6	7.5	8.4	2.928014596	3.40998	36.1	31.1	35.6	34.7	2.604494407	NA	11.36560603	-27.56903812	NA	463	-58.55	4.51	rest	trapped	notpostabsorptive
Procavia capensis	Hyracoidae	Procavia capensis	Procavia_capensis	Mammal	2400	37.15	27	35	646.8861111	NA	3.613888889	KhaliqHof	PlantSeed	0	0	0	1	-2	9.8	3	3.5	4.088108607	5.48562	45.5	40.3	43.395	42.8	3.692538534	NA	34.56193559	-34.83976441	NA	902	37.54	0.22	rest	trapped	postabsorptive
Procyon cancrivorus	Carnivora	Procyon cancrivorus	Procyon_cancrivorus	Mammal	1160	37.6	26	NA	463.4111111	NA	2.588888889	Riek	Invertebrate	1	0	0	0	-2	14.4	3.7	5.14	5.808812968	7.26474	35.4	32.3	34.6	34.1	1.706862187	NA	12.46330833	-34.80379843	NA	585	-79	-9	rest	trapped	NA
Procyon lotor	Carnivora	Procyon lotor	Procyon_lotor	Mammal	4400	38	20	NA	2181.313889	NA	12.18611111	Riek	Omnivore	1	0	0	0	-30.8	-24.8	-30.3	-30	6.944614983	7.413	38.9	32.55	37	35.9	5.702793453	NA	58.78243559	7.197935593	NA	802	-78	38	rest	trapped	NA
Pseudomys hermannsburgensis	Rodentia	Pseudomys hermannsburgensis	Pseudomys_hermannsburgensis	Mammal	12.2	37.5	31	36	23.3	3.58	0.130555556	KhaliqHof	PlantSeed	1	0	0	0	2.2	4.9	4.3	4.4	1.218220415	0.44478	39.9	37.9	39.3	39	1.215994659	NA	-18.44378662	-32.43658447	NA	413	133.88	-23.7	rest	trapped	postabsorptive
Pteropus poliocephalus	Chiroptera	Pteropus poliocephalus	Pteropus_poliocephalus	Mammal	825	36.65	15	35	316.2333333	NA	1.766666667	KhaliqHof	FruiNect	1	0	0	1	-1.2	3.4	-0.62	0.1	3.968439522	2.81694	33.1	25.6	32.5	30.98	2.92247164	NA	-23.97786441	-39.13896441	NA	137	153.023	-27.471	NA	trapped	NA
Pteropus scapulatus	Chiroptera	Pteropus scapulatus	Pteropus_scapulatus	Mammal	440	37.15	24	35	242.1472222	NA	1.352777778	KhaliqHof	FruiNect	1	0	1	0	-2.8	9.6	-0.3	2.5	3.685779881	2.52042	41	38.1	40.48	39.8	6.196856522	NA	-9.092264407	-37.22606468	NA	485	153.4	-28.316	NA	trapped	NA
Rangifer tarandus	Cetartiodactyla	Rangifer tarandus	Rangifer_tarandus	Mammal	64500	38	5	NA	23863.68333	NA	133.3166667	Riek	PlantSeed	0	0	1	0	-45.8	-34.9	-42.5	-41.8	8.376712803	5.78214	30.5	21.3	24.8	24.2	4.642844414	NA	83.11063559	45.55333559	NA	3331	NA	NA	NA	NA	NA
Raphicerus campestris	Artiodactyla	Raphicerus campestris	Raphicerus_campestris	Mammal	8500	39	30	NA	3696	410.67	18.25277778	KhaliqHof	PlantSeed	0	0	0	1	-4.1	8.5	-0.7	0.54	4.896512934	3.85476	36.7	31.4	34.5	33.7	2.178014256	NA	0.841435593	-34.83976441	NA	343	28.132	-25.432	NA	captive	NA
Rattus fuscipes	Rodentia	Rattus fuscipes	Rattus_fuscipes	Mammal	76	37.4	28.1	32.9	141.7	15.24	0.469444444	KhaliqHof	Omnivore	1	0	0	1	2.9	6.9	4.1	4.6	1.418804468	1.33434	35.3	29.7	31.85	31.3	2.653518076	NA	-15.68828318	-39.1389389	NA	311	115.02	-30.17	rest	trapped	postabsorptive
Rattus norvegicus	Rodentia	Rattus norvegicus	Rattus_norvegicus	Mammal	275	37	24	NA	251.316	NA	1.404	Riek	Omnivore	1	NA	0	0	-46.7	-27.1	-40.1	-38.2	12.81591823	13.19514	41.6	29.6	35.2	32.8	8.119577633	NA	72.82066455	-11.00485134	NA	2541	NA	NA	NA	captive	NA
Rattus rattus	Rodentia	Rattus rattus	Rattus_rattus	Mammal	225	38.15	26.25	33	167.5638889	NA	0.936111111	Bozinovic	Omnivore	1	0	0	1	-40.5	-6.3	-29.7	-25.58	12.61637559	11.1195	42.9	32	41.1	37.88	4.959748568	NA	61.72042101	-34.8398287	NA	2113	NA	NA	NA	NA	NA
Rattus villosissimus	Rodentia	Rattus villosissimus	Rattus_villosissimus	Mammal	250.6	38.9	30	35	220.5	24.78	0.811111111	KhaliqHof	Omnivore	1	0	0	0	2.1	5.5	3.3	4.1	3.622002964	1.33434	39.1	36.3	38.865	38.6	1.349080179	NA	-14.05438232	-31.22241211	NA	268	131.54	-22.59	rest	trapped	postabsorptive
Reithrodontomys megalotis	Rodentia	Reithrodontomys megalotis	Reithrodontomys_megalotis	Mammal	7.6	36.95	32	35	19.88888889	NA	0.111111111	KhaliqHof	PlantSeed	1	1	0	0	-21.8	-18	-21	-20.6	5.834037571	2.81694	40.1	32.7	38	36.7	4.547709879	NA	50.61007376	15.95104427	NA	451	-122.1	37.8	rest	trapped	postabsorptive
Rhinophylla pumilio	Chiroptera	Rhinophylla pumilio	Rhinophylla_pumilio	Mammal	9.5	36	30	35	18.6	3.1	NA	KhaliqHof	FruiNect	1	NA	0	0	-13.1	14.5	-6.4	-2.58	8.080263783	4.00302	35.8	32.5	35.1	34.8	2.538191474	NA	10.24533559	-19.68836441	NA	533	-59.54	-3.08	NA	trapped	notpostabsorptive
Rousettus amplexicaudatus	Chiroptera	Rousettus amplexicaudatus	Rousettus_amplexicaudatus	Mammal	91.5	36.5	26	NA	104.4166667	NA	0.583333333	Riek	FruiNect	1	0	0	1	-0.8	21.8	6.8	8.1	5.526360735	1.33434	33.5	31.4	32.5	32.3	1.05507299	NA	24.96783559	-10.94086441	NA	779	145	-5	rest	trapped	NA
Saccopteryx bilineata	Chiroptera	Saccopteryx bilineata	Saccopteryx_bilineata	Mammal	8.2	35.5	30	35	15.3	2.78	0.080555556	KhaliqHof	Invertebrate	1	0	0	0	-2.5	16.55	6.5	9.59	4.548234339	3.63237	36.3	32.4	35	34.5	1.775453019	NA	23.55133559	-23.10626441	NA	850	-85.05	10.25	rest	trapped	postabsorptive
Saccostomus campestris	Rodentia	Saccostomus campestris	Saccostomus_campestris	Mammal	61.3	35.4	28	32	81.7	11.04	0.286111111	KhaliqHof	PlantSeed	1	1	0	1	-0.1	9.3	1.59	2.79	4.890965086	4.96671	34.4	31.35	33.5	33	1.457119757	NA	-6.714164407	-34.47466441	NA	340	27.39	-25.33	rest	trapped	NA
Saimiri sciureus	Primates	Saimiri sciureus	Saimiri_sciureus	Mammal	850	38.15	25	35	594.1805556	NA	3.319444444	KhaliqHof	Omnivore	0	0	0	0	-1.6	18.7	13.1	13.7	3.763483404	2.9652	35.8	32.4	35.1	34.7	2.656406824	NA	8.388335592	-15.04706441	NA	413	NA	NA	active	captive	notpostabsorptive
Scalopus aquaticus	Soricomorpha	Scalopus aquaticus	Scalopus_aquaticus	Mammal	48	36	26	33	67.7	6.77	0.377777778	KhaliqHof	Invertebrate	1	0	0	0	-21.2	-12.4	-19.6	-18.16	3.59631088	3.7065	38.2	32.4	36	34.9	2.537097168	NA	46.26933559	24.74423559	NA	425	-82.196	29.399	rest	trapped	NA
Sminthopsis crassicaudata	Dasyuromorphia	Sminthopsis crassicaudata	Sminthopsis_crassicaudata	Mammal	19	35.35	31	38	21.87777778	NA	0.122222222	KhaliqHof	Invertebrate	1	1	0	1	0.3	6.1	1.655	2.7	2.031479301	1.18608	40.6	38	39.745	38.7	1.77838006	NA	-20.5442489	-38.85948181	NA	452	139.6	-34	rest	trapped	postabsorptive
Sminthopsis macroura	Dasyuromorphia	Sminthopsis macroura	Sminthopsis_macroura	Mammal	24.8	33.45	31.3	34	23.36944444	NA	0.130555556	KhaliqHof	Invertebrate	1	1	0	0	2.3	4.8	2.7	3.68	1.340681996	0.59304	39	36.9	38.5	38.2	1.75328373	NA	-15.57426419	-34.24506003	NA	449	NA	NA	rest	captive	NA
Sorex araneus	Soricomorpha	Sorex araneus	Sorex_araneus	Mammal	7.5	38	35	NA	46.73888889	NA	0.261111111	Riek	Invertebrate	1	0	0	0	-42.3	-22.2	-40.075	-37.5	12.82429769	14.97426	31.9	25.9	30	29.65	4.498894851	NA	71.13301849	40.67635621	NA	1446	23.8	52.7	NA	NA	postabsorptive
Sorex cinereus	Soricomorpha	Sorex cinereus	Sorex_cinereus	Mammal	3.5	38.55	25	30	26.35277778	NA	0.147222222	KhaliqHof	Invertebrate	1	0	0	0	-38.9	-31.8	-36.8	-35.9	5.490369435	4.15128	35.1	22.2	32.38	31.4	6.991042763	NA	71.39063559	34.59663559	NA	1385	-89.24	43.4	active	trapped	notpostabsorptive
Sorex coronatus	Soricomorpha	Sorex coronatus	Sorex_coronatus	Mammal	9.4	37.6	27	NA	51.71111111	NA	0.288888889	Riek	Invertebrate	1	0	0	0	-10.2	-1.8	-8.125	-7.1	3.285332451	3.11346	30	25.4	28.9	28.55	4.395397391	NA	53.81046263	40.66541021	NA	256	NA	NA	NA	NA	NA
Sorex minutus	Soricomorpha	Sorex minutus	Sorex_minutus	Mammal	4.45	38.65	24	30	28.34166667	NA	0.158333333	KhaliqHof	Invertebrate	1	0	0	0	-40.2	-21.7	-34.555	-34	12.27753121	14.52948	40.9	28.3	32.255	31.3	5.655470195	NA	71.13301849	26.44162018	NA	1510	6.15	53.28	active	trapped	postabsorptive
Sorex vagrans	Soricomorpha	Sorex vagrans	Sorex_vagrans	Mammal	5.2	38	32	NA	19.88888889	NA	0.111111111	Riek	Invertebrate	1	0	0	0	-19.9	-11.45	-19.255	-18.41	7.239334421	9.6369	35.5	26.7	33.6	33	6.062580171	NA	51.63043559	36.61183559	NA	210	-112	46	rest	NA	notpostabsorptive
Spalacopus cyanus	Rodentia	Spalacopus cyanus	Spalacopus_cyanus	Mammal	185	36	26.5	34	112.1	11.8	0.569444444	KhaliqHof	PlantSeed	0	0	0	0	-10.6	3.6	-7.775	-3.67	4.024507144	1.18608	30	27.7	29.9	29.9	3.932461231	NA	-26.92913818	-36.39185333	NA	34	-71.31	-32.56	NA	trapped	postabsorptive
Spalax leucodon	Rodentia	Spalax leucodon	Spalax_leucodon	Mammal	207.7	37	25	34	159.9	13.33	0.830555556	KhaliqHof	PlantSeed	0	0	0	0	-10.3	-5.6	-9.2	-8.77	1.916214764	1.92738	33.4	27.8	31.9	31.07	3.326700393	NA	49.2705354	37.28805542	NA	164	33.46	41.23	rest	trapped	NA
Spermophilus beecheyi	Rodentia	Spermophilus beecheyi	Spermophilus_beecheyi	Mammal	599.6	37.6	25	30	317.8	25.22	1.772222222	KhaliqHof	Omnivore	0	1	0	0	-11.8	-1.1	-7.97	-7.5	4.659317557	6.52344	44.3	30.4	40.17	38.08	6.610718743	NA	46.92555298	28.55089652	NA	127	-117.47	33.412	rest	trapped	postabsorptive
Spilogale putorius	Carnivora	Spilogale putorius	Spilogale_putorius	Mammal	624	36.5	30	36	312	48	1.636111111	KhaliqHof	Omnivore	1	0	0	0	-24.3	-14.8	-23.54	-23	6.704445999	10.3782	37.8	32.6	36.14	35.18	2.117795425	NA	49.34874181	24.1839198	NA	353	-81.04	26.28	rest	captive	postabsorptive
Steatomys pratensis	Rodentia	Steatomys pratensis	Steatomys_pratensis	Mammal	37.5	34.25	28	32	36.29722222	NA	0.202777778	KhaliqHof	Omnivore	1	1	0	0	-1.5	6.4	-0.845	0.21	6.347184522	7.33887	38.9	33.3	36.4	35.9	2.634249853	NA	6.751135592	-28.81136441	NA	332	29.5	-28.55	NA	captive	notpostabsorptive
Sturnira erythromos	Chiroptera	Sturnira erythromos	Sturnira_erythromos	Mammal	15.9	34.4	25.5	32.5	39.9	4.48	0.222222222	KhaliqHof	FruiNect	1	0	0	0	-13.4	5.6	-10	-7.6	8.630005979	10.67472	35.4	31.8	34.7	34.3	3.050024669	NA	12.46333559	-28.14646441	NA	231	-71.9	8.36	NA	trapped	postabsorptive
Sturnira lilium	Chiroptera	Sturnira lilium	Sturnira_lilium	Mammal	21.9	36.6	30	35.5	53.2	8.06	0.219444444	KhaliqHof	FruiNect	1	0	0	0	-12.8	14.6	-1.475	5.4	7.33844069	7.26474	39.9	32.3	35.1	34.7	2.310923425	NA	29.98403559	-34.02796441	NA	910	-56.475	-20.052	NA	trapped	notpostabsorptive
Suncus murinus	Soricomorpha	Suncus murinus	Suncus_murinus	Mammal	52	38.7	27	NA	88.00833333	NA	0.491666667	Riek	Invertebrate	1	1	0	1	-23.2	2.4	-14.585	-9.3	10.19986553	7.70952	42.2	32	36.485	35	2.397546739	NA	35.47013559	-25.60896441	NA	964	145.7	15.19	NA	captive	NA
Suricata suricatta	Carnivora	Suricata suricatta	Suricata_suricatta	Mammal	850	36.3	30	33	310.3	49.25	1.755555556	KhaliqHof	Invertebrate	0	0	0	1	-5.6	5.9	-0.375	0.4	4.005644788	5.04084	34.5	32.1	34.4	34.3	2.602909045	NA	-15.77366441	-33.99136441	NA	226	24.3	-33.47	NA	captive	notpostabsorptive
Sus scrofa	Artiodactyla	Sus scrofa	Sus_scrofa	Mammal	48000	39.15	4	22	18642.85	NA	104.15	KhaliqHof	PlantSeed	1	NA	0	0	-42.1	-21.1	-38.6	-37.2	12.92409541	14.67774	44.3	32.4	42.92	39.4	4.217377367	NA	61.52027212	-8.849499702	NA	1817	NA	NA	NA	NA	NA
Sylvilagus audubonii	Lagomorpha	Sylvilagus audubonii	Sylvilagus_audubonii	Mammal	672.4	38.25	28	40	456.4	44.53	2.506	KhaliqHof	PlantSeed	1	NA	0	0	-18.4	-11.6	-17.9	-17.7	6.663702119	6.81996	37.2	29.4	36.2	35.57	4.176973024	NA	48.42953559	18.80393559	NA	314	-110.55	32.137	NA	trapped	postabsorptive
Tachyoryctes splendens	Rodentia	Tachyoryctes splendens	Tachyoryctes_splendens	Mammal	191	36.2	27	35	163.5	17.77	0.841666667	KhaliqHof	PlantSeed	1	0	0	0	3.8	12.35	6.965	7.7	2.958095314	3.48411	40.2	29.35	38.335	37.2	4.874822025	NA	14.59273559	-4.551664408	NA	174	36.492	-1.77	rest	trapped	NA
Tadarida brasiliensis	Chiroptera	Tadarida brasiliensis	Tadarida_brasiliensis	Mammal	16.9	36.15	26.3	32.7	20.943	NA	0.117	KhaliqHof	Invertebrate	1	NA	0	0	-17.4	0.4	-14.6	-12.4	12.85079836	18.08772	35.7	31.6	34.3	33.7	3.042240686	NA	44.20013559	-41.72876441	NA	1042	-71.9	8.36	NA	trapped	postabsorptive
Tamandua tetradactyla	Pilosa	Tamandua tetradactyla	Tamandua_tetradactyla	Mammal	3500	33.65	23	35	873.6194444	NA	4.880555556	KhaliqHof	Invertebrate	1	0	0	0	1.8	12.4	4.9	5.9	4.842530242	5.9304	35.1	32.2	34	33.6	2.20267186	NA	11.53521442	-33.54935298	NA	521	-58.444	-23.442	rest	captive	postabsorptive
Tamias merriami	Rodentia	Tamias merriami	Tamias_merriami	Mammal	75	37	29	35	91.2	11.4	0.438888889	KhaliqHof	FruiNect	0	1	0	0	-12.2	-0.5	-10.74	-10.24	5.280042125	5.04084	39.9	28.2	36.82	36.5	7.248967447	NA	38.68775346	32.4214458	NA	77	-120.09	35.55	rest	trapped	NA
Tamias minimus	Rodentia	Tamias minimus	Tamias_minimus	Mammal	50.6	37.15	26	34	76.57222222	NA	0.427777778	KhaliqHof	FruiNect	0	1	0	0	-35.5	-31.9	-33.87	-33.4	1.968190614	1.03782	41.7	26.8	35.4	33.5	6.282221281	NA	66.37793559	34.57863559	NA	727	-106.92	38.54	rest	trapped	postabsorptive
Tamias striatus	Rodentia	Tamias striatus	Tamias_striatus	Mammal	92.2	38.35	28.5	32	89.99722222	NA	0.502777778	KhaliqHof	Omnivore	0	1	0	0	-27.7	-25.7	-27.4	-27.2	4.331565074	1.92738	34.5	31.3	34.04	33.68	4.288047687	NA	51.67013559	29.90163559	NA	513	-76.496	42.448	rest	trapped	postabsorptive
Tamiasciurus hudsonicus	Rodentia	Tamiasciurus hudsonicus	Tamiasciurus_hudsonicus	Mammal	231	38.85	15	27	243.6388889	NA	1.361111111	KhaliqHof	Omnivore	0	0	0	0	-36.7	-31.8	-36.2	-36.1	4.575108774	4.15128	39.8	22.1	33.355	31.71	7.169758291	NA	67.78193559	32.30183559	NA	1350	-98.31	50.29	active	trapped	NA
Tarsipes rostratus	Diprotodontia	Tarsipes rostratus	Tarsipes_rostratus	Mammal	10	36.6	28	34	29	3.37	0.161111111	KhaliqHof	FruiNect	1	1	0	1	4.5	5.5	4.7	4.9	0.978144389	0.59304	36.2	30.7	35.4	34.8	2.532615153	NA	-27.21318582	-35.13606124	NA	151	119.3	-33.56	NA	trapped	postabsorptive
Taxidea taxus	Carnivora	Taxidea taxus	Taxidea_taxus	Mammal	9000	38	10	NA	2695.938889	NA	15.06111111	Riek	VertFishScav	1	0	0	0	-30.7	-26.8	-29.4	-29.1	6.914861713	2.2239	40.4	29.4	36.925	35.35	4.989161441	NA	60.00648478	16.89628824	NA	636	NA	NA	NA	captive	NA
Thallomys paedulcus	Rodentia	Thallomys paedulcus	Thallomys_paedulcus	Mammal	124.7	36.85	27.46	35.89	68.61666667	NA	0.383333333	KhaliqHof	PlantSeed	0	0	0	0	-1.1	8.3	0.08	0.8	7.072664959	9.04386	41.4	31.5	39.04	36.9	3.273853122	NA	5.832435592	-29.09836441	NA	397	20.58	-25.1	rest	trapped	NA
Thomomys bottae	Rodentia	Thomomys bottae	Thomomys_bottae	Mammal	143	36	28	30	120.1	15.01	0.669444444	KhaliqHof	PlantSeed	1	0	0	0	-21.7	-9.2	-17.1	-13.8	5.095628871	4.00302	41.3	32.8	36.9	36.2	4.881892756	NA	42.95946061	22.86713219	NA	287	-117.59	33.59	rest	trapped	postabsorptive
Thomomys talpoides	Rodentia	Thomomys talpoides	Thomomys_talpoides	Mammal	106	35.5	26	32	141	14.84	0.608333333	KhaliqHof	PlantSeed	1	0	0	0	-27	-24.6	-26.4	-26	7.549612903	1.77912	36.5	30.3	33.2	32.6	3.255795904	NA	55.59083559	33.59963559	NA	321	-119.34	37.44	NA	trapped	NA
Thrichomys apereoides	Rodentia	Thrichomys apereoides	Thrichomys_apereoides	Mammal	323	37.6	25	35	206.7	16.4	1.153	KhaliqHof	FruiNect	1	NA	0	0	8	13.1	8.82	9.38	3.205494867	4.00302	35.9	33	35.2	35.1	2.078020513	NA	-2.786388397	-21.62549727	NA	165	-40.09	-6	rest	captive	postabsorptive
Tolypeutes matacus	Cingulata	Tolypeutes matacus	Tolypeutes_matacus	Mammal	1160	33	28	36	210	42	1.172222222	KhaliqHof	Invertebrate	1	0	0	0	0.1	6.7	0.275	1.1	4.847011776	6.96822	35.2	33.6	35.025	34.65	0.949632074	NA	-15.80430293	-33.813019	NA	156	NA	NA	rest	trapped	notpostabsorptive
Tonatia bidens	Chiroptera	Tonatia bidens	Tonatia_bidens	Mammal	27.4	37	28	35	55.1	6.12	0.219444444	KhaliqHof	Invertebrate	1	0	0	0	-13.3	12.3	1.13	4.56	6.483167215	4.74432	35.4	32.6	34.4	34.3	1.578486441	NA	-5.044264407	-27.12396441	NA	407	-44.54	-21	NA	trapped	notpostabsorptive
Tupaia belangeri	Scandentia	Tupaia belangeri	Tupaia_belangeri	Mammal	186	39.4	27.5	35	139.2	14.81	0.705555556	KhaliqHof	Invertebrate	0	0	0	1	-20.5	-9.45	-18.3	-17.77	8.516161795	12.30558	37.5	32.6	35.635	34.57	1.769905449	NA	30.3189373	8.559637069	NA	294	102.13	26.22	NA	trapped	NA
Tympanoctomys barrerae	Rodentia	Tympanoctomys barrerae	Tympanoctomys_barrerae	Mammal	71.4	35.7	24.8	NA	77.06944444	NA	0.430555556	Riek	PlantSeed	1	0	0	0	-3.4	-0.05	-2.995	-2.89	1.675207553	1.85325	33.7	32.45	33.7	33.7	2.394695617	NA	-31.15407509	-38.35212277	NA	22	-60.21	-33.2	NA	trapped	NA
Uroderma bilobatum	Chiroptera	Uroderma bilobatum	Uroderma_bilobatum	Mammal	16.2	36.3	30	35	31.6	5.02	0.147222222	KhaliqHof	FruiNect	1	0	0	0	-13.3	14.6	-8.1	-6.4	9.406577441	6.6717	35.9	32.4	35	34.4	1.577952252	NA	19.07863559	-25.48506441	NA	727	-59.54	-3.08	rest	trapped	notpostabsorptive
Ursus americanus	Carnivora	Ursus americanus	Ursus_americanus	Mammal	165000	37.5	-30	NA	15256.76667	NA	85.23333333	Riek	FruiNect	1	1	0	0	-38.5	-32.1	-36.1	-35.5	5.780582792	4.4478	41.8	23.65	34.6	33.29	7.333162869	NA	68.40353559	22.94303559	NA	1332	NA	NA	NA	captive	NA
Vulpes macrotis	Carnivora	Vulpes macrotis	Vulpes_macrotis	Mammal	1868	38	22	33	1143.2	71.45	5.230555556	KhaliqHof	VertFishScav	1	0	0	0	-14.2	-7.9	-11.8	-10.94	5.209306039	3.26172	40.6	31.6	38.5	36.64	3.838161957	NA	43.39726092	22.41580199	NA	277	-112.04	33.268	rest	trapped	postabsorptive
Vulpes vulpes	Carnivora	Vulpes vulpes	Vulpes_vulpes	Mammal	5010	38.85	-10	30	1500.119444	NA	8.380555556	KhaliqHof	VertFishScav	1	0	0	0	-44.8	-32.3	-41.755	-39	11.83906746	7.70952	45.6	30.3	41.3	38.7	9.348544769	NA	74.04971314	12.59130573	NA	3810	-151.46	69.1	rest	trapped	notpostabsorptive
Vulpes zerda	Carnivora	Vulpes zerda	Vulpes_zerda	Mammal	1106	32	23.4	32	23.5	2.73	2.222222222	KhaliqHof	Omnivore	1	0	0	0	-0.7	5.7	1.3	1.9	3.367309477	1.77912	42.2	40.9	42	41.8	1.6904257	NA	34.02028955	13.73980651	NA	636	8.18	33.418	rest	trapped	postabsorptive
Zaedyus pichiy	Cingulata	Zaedyus pichiy	Zaedyus_pichiy	Mammal	1740	35.2	28	35	393.2	54.61	2.233333333	KhaliqHof	Invertebrate	1	1	0	1	-9.5	1.5	-8.495	-6.55	3.740908	2.37216	34.4	30.25	33.995	33.49	6.523636592	NA	-29.3	-53.05164506	NA	142	-63.373	-40.433	rest	captive	postabsorptive
Zapus hudsonius	Rodentia	Zapus hudsonius	Zapus_hudsonius	Mammal	19	37.3	32	NA	39.201	NA	0.219	Riek	PlantSeed	1	NA	0	0	-34.9	-30.25	-33.4	-33	5.215656556	3.48411	37.1	21.5	34	33	7.392990801	NA	65.02593559	31.67323559	NA	1292	-89	46	NA	trapped	NA
Carduelis tristis	Passeriformes	Carduelis tristis	Carduelis_tristis	Bird	14.5	39.6	19.5	NA	67.4	2.32	0.302777778	Canterbury	PlantSeed	0	0	0	0	-28.2	-25.9	-27.5	-27.2	6.443753364	1.63086	39.7	31.5	37.1	36.09	5.942725922	6.22692	57.36407471	18.5927124	Carduelis_tristis_22720407	842	-85	44	rest	NA	NA
Mniotilta varia	Passeriformes	Mniotilta varia	Mniotilta_varia	Bird	8.2	39	29.6	NA	22.6	0.97	0.12727	Canterbury	Invertebrate	0	NA	0	0	-33	-28.4	-32.3	-32	7.191924024	3.85476	37.8	32.9	36.2	35.6	6.475600392	3.40998	65.03729248	-7.664611817	Mniotilta_varia_22721758	885	-81.6	28.1	rest	NA	NA
Spizella passerina	Passeriformes	Spizella passerina	Spizella_passerina	Bird	11.9	40.8	25.9	NA	34.5	1.67	0.194444444	Canterbury	PlantSeed	0	0	0	0	-35.4	-31.9	-34.5	-34.3	4.538706036	3.26172	37.9	26.6	35.5	34.14	7.336019747	9.6369	66.23931885	9.859680176	Spizella_passerina_22721162	1097	-81.6	28.1	rest	NA	NA
Geothlypis trichas	Passeriformes	Geothlypis trichas	Geothlypis_trichas	Bird	10.6	41	32	NA	30.9	0.93	0.17622	Canterbury	Invertebrate	0	NA	0	0	-34.1	-29.1	-33	-32.1	4.715821588	1.4826	37.8	31.6	36.1	35.4	7.526803447	5.9304	65.84112549	3.903686524	Geothlypis_trichas_22721836	1045	-81.6	28.1	rest	NA	NA
Sayornis phoebe	Passeriformes	Sayornis phoebe	Sayornis_phoebe	Bird	21.6	41.2	26.2	NA	61.6	2.57	0.344444444	Canterbury	Invertebrate	0	0	0	0	-34.8	-29.1	-34.4	-34.26	7.516035888	7.413	40.1	26.5	35.1	33.2	5.97826199	7.85778	65.21490479	17.55212402	Sayornis_phoebe_22699886	805	-81.6	28.1	rest	NA	NA
Passerella iliaca	Passeriformes	Passerella iliaca	Passerella_iliaca	Bird	30.7	41.3	19	NA	66.9	2.11	NA	Canterbury	Omnivore	0	NA	0	0	-39	-31.6	-36.5	-36	5.423450677	4.29954	41.7	22.4	37.7	35.86	8.564590022	10.82298	70.63909912	25.60968018	Passerella_iliaca_22721052	1385	-81.6	28.1	rest	NA	NA
Ammodramus savannarum	Passeriformes	Ammodramus savannarum	Ammodramus_savannarum	Bird	13.8	25.3	25	NA	31.9	1.99	0.177777778	Canterbury	Invertebrate	0	0	0	0	-25.8	-17.4	-24.2	-23.78	9.476655522	6.81996	37.8	32.9	36.6	35.78	3.787698289	2.52042	51.58392334	3.30847168	Ammodramus_savannarum_22721144	693	-81.6	28.1	rest	NA	NA
Vermivora celata	Passeriformes	Vermivora celata	Vermivora_celata	Bird	9.3	39.9	25	NA	26.6	1.15	0.151745	Canterbury	Invertebrate	0	NA	0	0	-37.8	-31.7	-34.5	-34	3.978368335	2.81694	37.8	21.8	35.6	34.8	8.112075189	9.6369	68.99487305	14.25750732	Vermivora_celata_22721624	1311	-81.6	28.1	rest	NA	NA
Dendroica palmarum	Passeriformes	Dendroica palmarum	Dendroica_palmarum	Bird	9.8	40.9	25.5	NA	27.9	1.16	0.155555556	Canterbury	Invertebrate	0	0	0	0	-33.4	-30.3	-32.9	-32.7	5.328537211	3.26172	36.9	29.5	33.735	33.1	5.247994976	5.33736	65.14550781	8.318908692	Dendroica_palmarum_22721731	874	-81.6	28.1	rest	NA	NA
Dendroica pinus	Passeriformes	Dendroica pinus	Dendroica_pinus	Bird	12	40.3	23.9	NA	32.4	1.73	0.177777778	Canterbury	Invertebrate	0	0	0	0	-27.2	-20.4	-26.5	-24.6	6.163040155	3.7065	36.6	32.2	34.3	33.54	2.346906596	0.88956	52.12091064	17.6060791	Dendroica_pinus_22721719	387	-81.6	28.1	rest	NA	NA
Passerculus sandwichensis	Passeriformes	Passerculus sandwichensis	Passerculus_sandwichensis	Bird	15.9	39.8	21	NA	40.2	1.94	0.222222222	Canterbury	Omnivore	0	0	0	0	-40	-31.4	-38.9	-37.6	8.271050561	4.74432	37.8	21.8	35.6	34.9	8.43941294	10.67472	71.39068603	15.64569092	Passerculus_sandwichensis_22721110	1453	-81.6	28.1	rest	NA	NA
Melospiza melodia	Passeriformes	Melospiza melodia	Melospiza_melodia	Bird	19.1	40.9	23	NA	45.5	2.46	0.25	Canterbury	Omnivore	0	0	0	0	-34.9	-27.15	-34.1	-33.2	9.184732451	6.89409	40.7	22.1	34.8	33	8.016909157	10.52646	62.5703125	18.98571777	Melospiza_melodia_22721058	1388	-81.6	28.1	rest	NA	NA
Melospiza georgiana	Passeriformes	Melospiza georgiana	Melospiza_georgiana	Bird	14.9	39.7	25	NA	38.1	2.07	0.211111111	Canterbury	Omnivore	0	0	0	0	-35.1	-31.5	-34.8	-34.6	5.613214221	4.29954	40.6	25.8	34.165	32.9	6.057211643	8.8956	66.72167969	17.92388916	Melospiza_georgiana_22721070	928	-81.6	28.1	rest	NA	NA
Pooecetes gramineus	Passeriformes	Pooecetes gramineus	Pooecetes_gramineus	Bird	21.5	39.5	22.9	NA	49	2.37	0.27412	Canterbury	Omnivore	0	NA	0	0	-30.9	-25.5	-30	-29.6	5.812822882	2.52042	37.5	31.6	35.6	34.6	4.099067354	3.55824	61.61352539	15.9810791	Pooecetes_gramineus_22721188	776	-81.6	28.1	rest	NA	NA
Zonotrichia leucophrys	Passeriformes	Zonotrichia leucophrys	Zonotrichia_leucophrys	Bird	28.6	40.9	22.7	NA	68.7	3.58	0.336111111	Canterbury	PlantSeed	0	0	0	0	-40	-31.8	-38.885	-37.6	5.504982939	4.89258	39.8	22.4	34.885	33.4	7.991819333	10.82298	70.63909912	19.1585083	Zonotrichia_leucophrys_22721088	1364	-85	44	rest	NA	NA
Dendroica coronata	Passeriformes	Dendroica coronata	Dendroica_coronata	Bird	11.5	40.5	23	NA	33.8	1.76	0.188888889	Canterbury	Invertebrate	0	0	0	0	-36.6	-31.6	-35.8	-35.1	5.108348294	3.40998	37.8	24.3	35.7	34.9	8.438392242	12.15732	69.22528076	5.657104492	Dendroica_coronata_22721676	1344	-81.6	28.1	rest	NA	NA
